# Supplementary material for: Adjusting for spatial variation when assessing individual-level risk: A case-study in the epidemiology of snake-bite in Sri Lanka
Source: PLoS One. 2019 Oct 3;14(10):e0223021. doi: 10.1371/journal.pone.0223021 (PMC6776347; doi:10.1371/journal.pone.0223021)
Supplement: S1 Data — (CSV) [file pone.0223021.s006.csv]

id	age	bitten	eth	religion	sex	emp	income	edu
1	42	0	Sinhala	Buddhists	Male	farmers & feild workers	<5k	Secondary 6-11
2	46	0	Sinhala	Buddhists	Female	farmers & feild workers	<5k	Secondary 6-11
3	51	0	Sinhala	Buddhists	Male	farmers & feild workers	<5k	Secondary 6-11
4	51	0	Sinhala	Buddhists	Male	farmers & feild workers	<5k	Secondary 6-11
5	20	0	Sinhala	Buddhists	Female	farmers & feild workers	<5k	Secondary 6-11
6	49	0	Sinhala	Buddhists	Male	farmers & feild workers	<5k	Primary 1-5
7	83	0	Sinhala	Buddhists	Male	farmers & feild workers	<5k	Secondary 6-11
8	23	0	Sinhala	Buddhists	Male	farmers & feild workers	<5k	Secondary 6-11
9	52	0	Sinhala	Buddhists	Female	farmers & feild workers	<5k	Secondary 6-11
10	41	0	Sinhala	Buddhists	Female	farmers & feild workers	<5k	Secondary 6-11
11	13	0	Sinhala	Buddhists	Male	other	20k>	Secondary 6-11
12	33	0	Sinhala	Buddhists	Male	farmers & feild workers	<5k	Secondary 6-11
13	13	0	Sinhala	Buddhists	Female	other	<5k	Secondary 6-11
14	55	0	Sinhala	Buddhists	Male	farmers & feild workers	<5k	Primary 1-5
15	29	0	Sinhala	Buddhists	Male	farmers & feild workers	<5k	Secondary 6-11
16	36	0	Sinhala	Buddhists	Female	farmers & feild workers	<5k	Primary 1-5
17	33	0	Sinhala	Buddhists	Female	farmers & feild workers	<5k	Secondary 6-11
18	22	0	Sinhala	Buddhists	Female	other	20k>	Secondary 6-11
19	79	0	Sinhala	Buddhists	Female	farmers & feild workers	<5k	Primary 1-5
20	35	0	Sinhala	Buddhists	Male	farmers & feild workers	<5k	Secondary 6-11
21	60	0	Sinhala	Buddhists	Female	other	<5k	Secondary 6-11
22	64	0	Sinhala	Buddhists	Male	farmers & feild workers	<5k	Secondary 6-11
23	61	0	Sinhala	Buddhists	Female	farmers & feild workers	<5k	Secondary 6-11
24	8	0	Sinhala	Buddhists	Female	other	5-20k	Secondary 6-11
25	34	0	Sinhala	Buddhists	Female	farmers & feild workers	<5k	Secondary 6-11
26	60	0	Sinhala	Buddhists	Male	other	<5k	Secondary 6-11
27	59	0	Sinhala	Buddhists	Female	farmers & feild workers	<5k	Secondary 6-11
28	41	0	Sinhala	Buddhists	Male	other	<5k	Primary 1-5
29	35	0	Sinhala	Buddhists	Female	other	<5k	Primary 1-5
30	46	0	Sinhala	Buddhists	Male	other	20k>	Secondary 6-11
31	68	0	Sinhala	Buddhists	Female	farmers & feild workers	<5k	No-schooling
32	16	0	Sinhala	Buddhists	Male	other	20k>	Secondary 6-11
33	11	0	Sinhala	Buddhists	Male	other	20k>	Secondary 6-11
34	46	0	Sinhala	Buddhists	Female	farmers & feild workers	<5k	Primary 1-5
35	21	0	Sinhala	Buddhists	Female	farmers & feild workers	<5k	Primary 1-5
36	17	0	Sinhala	Buddhists	Female	other	5-20k	Secondary 6-11
37	55	0	Sinhala	Buddhists	Male	farmers & feild workers	<5k	No-schooling
38	16	0	Sinhala	Buddhists	Female	farmers & feild workers	20k>	Primary 1-5
39	32	0	Sinhala	Buddhists	Male	farmers & feild workers	<5k	Secondary 6-11
40	46	0	Sinhala	Buddhists	Female	other	20k>	Secondary 6-11
41	84	0	Sinhala	Buddhists	Male	farmers & feild workers	5-20k	Primary 1-5
42	47	0	Sinhala	Buddhists	Female	farmers & feild workers	<5k	Primary 1-5
43	32	0	Sinhala	Buddhists	Male	farmers & feild workers	<5k	Secondary 6-11
44	80	0	Sinhala	Buddhists	Female	farmers & feild workers	5-20k	Primary 1-5
45	37	0	Sinhala	Buddhists	Male	farmers & feild workers	5-20k	Secondary 6-11
46	17	0	Sinhala	Buddhists	Female	farmers & feild workers	<5k	Primary 1-5
47	56	0	Sinhala	Buddhists	Female	farmers & feild workers	<5k	Primary 1-5
48	39	0	Sinhala	Buddhists	Female	other	5-20k	Secondary 6-11
49	79	0	Sinhala	Buddhists	Female	farmers & feild workers	<5k	No-schooling
50	35	0	Sinhala	Buddhists	Male	farmers & feild workers	<5k	Secondary 6-11
51	64	0	Sinhala	Buddhists	Female	farmers & feild workers	<5k	Primary 1-5
52	40	0	Sinhala	Buddhists	Male	farmers & feild workers	<5k	Primary 1-5
53	39	0	Sinhala	Buddhists	Female	farmers & feild workers	<5k	Primary 1-5
54	35	0	Sinhala	Buddhists	Male	farmers & feild workers	5-20k	Secondary 6-11
55	33	0	Sinhala	Buddhists	Female	farmers & feild workers	5-20k	Secondary 6-11
56	8	0	Sinhala	Buddhists	Male	farmers & feild workers	5-20k	Secondary 6-11
57	37	0	Sinhala	Buddhists	Male	other	20k>	Secondary 6-11
58	32	0	Sinhala	Buddhists	Female	other	20k>	Secondary 6-11
59	56	0	Sinhala	Buddhists	Female	other	<5k	Primary 1-5
60	57	0	Sinhala	Buddhists	Male	farmers & feild workers	<5k	Secondary 6-11
61	35	0	Sinhala	Buddhists	Female	farmers & feild workers	<5k	Secondary 6-11
62	68	0	Sinhala	Buddhists	Female	farmers & feild workers	20k>	Primary 1-5
63	22	0	Sinhala	Buddhists	Male	farmers & feild workers	5-20k	Primary 1-5
64	28	0	Sinhala	Buddhists	Female	farmers & feild workers	<5k	Primary 1-5
65	25	0	Sinhala	Buddhists	Female	farmers & feild workers	<5k	Primary 1-5
66	12	0	Sinhala	Buddhists	Male	farmers & feild workers	<5k	Secondary 6-11
67	4	0	Sinhala	Buddhists	Female	farmers & feild workers	<5k	Secondary 6-11
68	70	0	Sinhala	Buddhists	Female	farmers & feild workers	<5k	Primary 1-5
69	52	0	Sinhala	Buddhists	Male	farmers & feild workers	<5k	Primary 1-5
70	18	0	Sinhala	Buddhists	Female	other	<5k	Primary 1-5
71	11	0	Sinhala	Buddhists	Female	other	<5k	Primary 1-5
72	8	0	Sinhala	Buddhists	Female	farmers & feild workers	<5k	Secondary 6-11
73	17	0	Sinhala	Buddhists	Female	other	<5k	Primary 1-5
74	48	0	Sinhala	Buddhists	Male	farmers & feild workers	<5k	Primary 1-5
75	15	0	Sinhala	Buddhists	Female	farmers & feild workers	<5k	Primary 1-5
76	61	0	Sinhala	Buddhists	Female	farmers & feild workers	<5k	Secondary 6-11
77	46	0	Sinhala	Buddhists	Male	farmers & feild workers	20k>	Primary 1-5
78	45	0	Sinhala	Buddhists	Female	farmers & feild workers	20k>	Primary 1-5
79	61	0	Sinhala	Buddhists	Female	farmers & feild workers	<5k	Primary 1-5
80	27	0	Sinhala	Buddhists	Female	farmers & feild workers	<5k	Secondary 6-11
81	6	0	Sinhala	Buddhists	Female	farmers & feild workers	<5k	Secondary 6-11
82	67	0	Sinhala	Buddhists	Female	farmers & feild workers	<5k	Primary 1-5
83	59	0	Sinhala	Buddhists	Female	farmers & feild workers	5-20k	Secondary 6-11
84	31	0	Sinhala	Buddhists	Female	farmers & feild workers	<5k	Secondary 6-11
85	33	0	Sinhala	Buddhists	Female	farmers & feild workers	5-20k	Secondary 6-11
86	53	0	Sinhala	Buddhists	Male	farmers & feild workers	5-20k	Primary 1-5
87	49	0	Sinhala	Buddhists	Female	farmers & feild workers	5-20k	Primary 1-5
88	9	0	Sinhala	Buddhists	Female	farmers & feild workers	5-20k	Primary 1-5
89	21	0	Sinhala	Buddhists	Female	farmers & feild workers	5-20k	Primary 1-5
90	52	0	Sinhala	Buddhists	Female	farmers & feild workers	<5k	No-schooling
91	55	0	Sinhala	Buddhists	Male	farmers & feild workers	<5k	No-schooling
92	25	0	Sinhala	Buddhists	Male	farmers & feild workers	<5k	Secondary 6-11
93	55	0	Sinhala	Buddhists	Female	farmers & feild workers	<5k	No-schooling
94	68	0	Sinhala	Buddhists	Male	farmers & feild workers	<5k	No-schooling
95	7	0	Sinhala	Buddhists	Male	farmers & feild workers	5-20k	Secondary 6-11
96	4	0	Sinhala	Buddhists	Male	farmers & feild workers	5-20k	Secondary 6-11
97	20	0	Sinhala	Buddhists	Male	farmers & feild workers	5-20k	Secondary 6-11
98	7	0	Sinhala	Buddhists	Male	farmers & feild workers	5-20k	Secondary 6-11
99	56	0	Sinhala	Buddhists	Male	other	<5k	Primary 1-5
100	32	0	Sinhala	Buddhists	Female	farmers & feild workers	5-20k	Secondary 6-11
101	13	0	Sinhala	Buddhists	Male	farmers & feild workers	5-20k	Secondary 6-11
102	26	0	Sinhala	Buddhists	Male	farmers & feild workers	5-20k	Secondary 6-11
103	6	0	Sinhala	Buddhists	Male	other	20k>	Secondary 6-11
104	53	0	Sinhala	Buddhists	Male	farmers & feild workers	5-20k	Primary 1-5
105	27	0	Sinhala	Buddhists	Female	farmers & feild workers	<5k	Secondary 6-11
106	68	0	Sinhala	Buddhists	Male	farmers & feild workers	<5k	Primary 1-5
107	15	0	Sinhala	Buddhists	Female	farmers & feild workers	<5k	Primary 1-5
108	39	0	Sinhala	Buddhists	Male	farmers & feild workers	5-20k	Secondary 6-11
109	23	0	Sinhala	Buddhists	Male	farmers & feild workers	<5k	Secondary 6-11
110	38	0	Sinhala	Buddhists	Male	other	20k>	Secondary 6-11
111	50	0	Sinhala	Buddhists	Male	farmers & feild workers	5-20k	Primary 1-5
112	55	0	Sinhala	Buddhists	Female	farmers & feild workers	<5k	Secondary 6-11
113	1	0	Sinhala	Buddhists	Female	farmers & feild workers	<5k	Secondary 6-11
114	55	0	Sinhala	Buddhists	Male	farmers & feild workers	<5k	Secondary 6-11
115	48	0	Sinhala	Buddhists	Female	farmers & feild workers	<5k	Secondary 6-11
116	26	0	Sinhala	Buddhists	Female	farmers & feild workers	5-20k	Secondary 6-11
117	22	0	Sinhala	Buddhists	Male	farmers & feild workers	<5k	Primary 1-5
118	50	0	Sinhala	Buddhists	Female	farmers & feild workers	<5k	Primary 1-5
119	32	0	Sinhala	Buddhists	Female	farmers & feild workers	5-20k	Secondary 6-11
120	17	0	Sinhala	Buddhists	Female	farmers & feild workers	5-20k	Secondary 6-11
121	1	0	Sinhala	Buddhists	Female	farmers & feild workers	5-20k	Secondary 6-11
122	32	0	Sinhala	Buddhists	Female	other	20k>	Secondary 6-11
123	8	0	Sinhala	Buddhists	Male	other	20k>	Secondary 6-11
124	52	0	Sinhala	Buddhists	Female	farmers & feild workers	5-20k	Primary 1-5
125	84	0	Sinhala	Buddhists	Female	farmers & feild workers	5-20k	Primary 1-5
126	55	0	Sinhala	Buddhists	Female	farmers & feild workers	<5k	Primary 1-5
127	37	1	Sinhala	Buddhists	Male	farmers & feild workers	5-20k	Secondary 6-11
128	55	0	Sinhala	Buddhists	Male	farmers & feild workers	<5k	Primary 1-5
129	25	0	Sinhala	Buddhists	Male	farmers & feild workers	<5k	Primary 1-5
130	3	0	Sinhala	Buddhists	Male	other	20k>	Secondary 6-11
131	11	0	Sinhala	Buddhists	Male	farmers & feild workers	5-20k	Secondary 6-11
132	15	0	Sinhala	Buddhists	Male	farmers & feild workers	20k>	A/L
133	14	0	Sinhala	Buddhists	Female	farmers & feild workers	20k>	A/L
134	15	0	Sinhala	Buddhists	Male	other	20k>	A/L
135	38	0	Sinhala	Buddhists	Female	farmers & feild workers	20k>	A/L
136	38	0	Sinhala	Buddhists	Female	other	20k>	A/L
137	36	0	Sinhala	Buddhists	Male	other	20k>	A/L
138	43	0	Sinhala	Buddhists	Male	farmers & feild workers	20k>	A/L
139	5	0	Sinhala	Buddhists	Male	other	20k>	A/L
140	26	0	Sinhala	Buddhists	Male	farmers & feild workers	20k>	A/L
141	60	0	Sinhala	Buddhists	Female	farmers & feild workers	20k>	A/L
142	49	0	Sinhala	Buddhists	Female	farmers & feild workers	20k>	Secondary 6-11
143	71	0	Sinhala	Buddhists	Male	farmers & feild workers	20k>	A/L
144	62	0	Sinhala	Buddhists	Female	farmers & feild workers	<5k	Primary 1-5
145	56	0	Sinhala	Buddhists	Male	farmers & feild workers	20k>	Secondary 6-11
146	74	0	Sinhala	Buddhists	Female	farmers & feild workers	<5k	Secondary 6-11
147	19	0	Sinhala	Buddhists	Female	farmers & feild workers	20k>	A/L
148	69	0	Sinhala	Buddhists	Male	farmers & feild workers	<5k	Primary 1-5
149	9	0	Sinhala	Buddhists	Male	other	5-20k	Secondary 6-11
150	44	0	Sinhala	Buddhists	Female	farmers & feild workers	20k>	A/L
151	22	0	Sinhala	Buddhists	Male	farmers & feild workers	20k>	A/L
152	20	0	Sinhala	Buddhists	Female	farmers & feild workers	20k>	Secondary 6-11
153	49	0	Sinhala	Buddhists	Male	farmers & feild workers	20k>	A/L
154	24	0	Sinhala	Buddhists	Female	other	20k>	A/L
155	9	0	Sinhala	Buddhists	Male	other	5-20k	Secondary 6-11
156	10	0	Sinhala	Buddhists	Male	other	5-20k	A/L
157	55	0	Sinhala	Buddhists	Male	other	5-20k	Secondary 6-11
158	53	0	Sinhala	Buddhists	Female	other	5-20k	Secondary 6-11
159	26	0	Sinhala	Buddhists	Male	other	5-20k	A/L
160	39	0	Sinhala	Buddhists	Male	other	20k>	A/L
161	34	0	Sinhala	Buddhists	Female	other	20k>	A/L
162	43	0	Sinhala	Buddhists	Female	other	5-20k	A/L
163	17	0	Sinhala	Buddhists	Female	farmers & feild workers	20k>	A/L
164	66	0	Sinhala	Buddhists	Male	farmers & feild workers	5-20k	Secondary 6-11
165	22	0	Sinhala	Buddhists	Female	other	20k>	A/L
166	47	0	Sinhala	Buddhists	Female	farmers & feild workers	20k>	A/L
167	62	0	Sinhala	Buddhists	Male	farmers & feild workers	20k>	Primary 1-5
168	57	0	Sinhala	Buddhists	Female	farmers & feild workers	20k>	Primary 1-5
169	23	0	Sinhala	Buddhists	Female	farmers & feild workers	20k>	Primary 1-5
170	61	0	Sinhala	Buddhists	Female	farmers & feild workers	5-20k	Secondary 6-11
171	16	0	Sinhala	Buddhists	Male	farmers & feild workers	20k>	Primary 1-5
172	8	0	Sinhala	Buddhists	Male	farmers & feild workers	20k>	Secondary 6-11
173	40	0	Sinhala	Buddhists	Female	farmers & feild workers	20k>	A/L
174	28	0	Sinhala	Buddhists	Male	farmers & feild workers	20k>	Primary 1-5
175	6	0	Sinhala	Buddhists	Female	farmers & feild workers	20k>	A/L
176	2	0	Sinhala	Buddhists	Male	farmers & feild workers	20k>	A/L
177	33	0	Sinhala	Buddhists	Female	farmers & feild workers	<5k	A/L
178	37	0	Sinhala	Buddhists	Female	other	5-20k	Secondary 6-11
179	13	0	Sinhala	Buddhists	Female	other	5-20k	Secondary 6-11
180	11	0	Sinhala	Buddhists	Female	other	5-20k	Secondary 6-11
181	72	0	Sinhala	Buddhists	Male	farmers & feild workers	5-20k	Secondary 6-11
182	50	0	Sinhala	Buddhists	Male	farmers & feild workers	20k>	A/L
183	12	0	Sinhala	Buddhists	Male	other	5-20k	Secondary 6-11
184	45	0	Sinhala	Buddhists	Male	farmers & feild workers	20k>	A/L
185	41	0	Sinhala	Buddhists	Female	farmers & feild workers	20k>	A/L
186	34	0	Sinhala	Buddhists	Male	other	20k>	A/L
187	10	0	Sinhala	Buddhists	Female	farmers & feild workers	20k>	A/L
188	4	0	Sinhala	Buddhists	Female	farmers & feild workers	20k>	A/L
189	44	0	Sinhala	Buddhists	Male	other	5-20k	A/L
190	42	0	Sinhala	Buddhists	Female	other	5-20k	A/L
191	10	0	Sinhala	Buddhists	Male	other	5-20k	A/L
192	66	0	Sinhala	Buddhists	Male	other	5-20k	Secondary 6-11
193	35	0	Sinhala	Buddhists	Male	other	5-20k	A/L
194	31	0	Sinhala	Buddhists	Female	other	5-20k	A/L
195	57	0	Sinhala	Buddhists	Female	farmers & feild workers	20k>	A/L
196	80	0	Sinhala	Buddhists	Female	farmers & feild workers	20k>	A/L
197	6	0	Sinhala	Buddhists	Male	other	5-20k	A/L
198	45	0	Sinhala	Buddhists	Male	other	5-20k	A/L
199	45	0	Sinhala	Buddhists	Female	other	20k>	A/L
200	6	0	Sinhala	Buddhists	Male	other	20k>	A/L
201	9	0	Sinhala	Buddhists	Male	other	20k>	A/L
202	10	0	Sinhala	Buddhists	Male	other	20k>	A/L
203	60	0	Sinhala	Buddhists	Male	other	20k>	A/L
204	57	0	Sinhala	Buddhists	Female	other	20k>	A/L
205	78	0	Sinhala	Buddhists	Female	farmers & feild workers	5-20k	Secondary 6-11
206	7	0	Sinhala	Buddhists	Female	other	5-20k	Secondary 6-11
207	11	0	Sinhala	Buddhists	Female	other	5-20k	Secondary 6-11
208	6	0	Sinhala	Buddhists	Female	farmers & feild workers	5-20k	Secondary 6-11
209	2	0	Sinhala	Buddhists	Female	farmers & feild workers	5-20k	Secondary 6-11
210	63	0	Sinhala	Buddhists	Female	farmers & feild workers	5-20k	Secondary 6-11
211	40	0	Sinhala	Buddhists	Male	farmers & feild workers	5-20k	Secondary 6-11
212	75	0	Sinhala	Buddhists	Male	farmers & feild workers	20k>	above A/L
213	49	0	Sinhala	Buddhists	Male	farmers & feild workers	20k>	A/L
214	4	0	Sinhala	Buddhists	Male	farmers & feild workers	20k>	A/L
215	7	0	Sinhala	Buddhists	Female	farmers & feild workers	20k>	A/L
216	71	0	Sinhala	Buddhists	Male	farmers & feild workers	<5k	A/L
217	71	0	Sinhala	Buddhists	Female	farmers & feild workers	<5k	A/L
218	41	0	Sinhala	Buddhists	Male	other	5-20k	Secondary 6-11
219	32	0	Sinhala	Buddhists	Female	farmers & feild workers	5-20k	Secondary 6-11
220	50	0	Sinhala	Buddhists	Male	other	5-20k	Secondary 6-11
221	46	0	Sinhala	Buddhists	Female	other	5-20k	Secondary 6-11
222	17	0	Sinhala	Buddhists	Female	other	5-20k	Secondary 6-11
223	27	0	Sinhala	Buddhists	Female	farmers & feild workers	5-20k	Secondary 6-11
224	35	0	Sinhala	Buddhists	Female	farmers & feild workers	20k>	above A/L
225	36	0	Sinhala	Buddhists	Female	farmers & feild workers	5-20k	Secondary 6-11
226	10	0	Sinhala	Buddhists	Female	farmers & feild workers	20k>	A/L
227	7	0	Sinhala	Buddhists	Female	farmers & feild workers	20k>	A/L
228	46	0	Sinhala	Buddhists	Female	farmers & feild workers	<5k	Primary 1-5
229	56	0	Sinhala	Buddhists	Male	other	20k>	A/L
230	53	0	Sinhala	Buddhists	Female	other	20k>	A/L
231	26	0	Sinhala	Buddhists	Female	other	20k>	A/L
232	20	0	Sinhala	Buddhists	Male	other	20k>	A/L
233	59	0	Sinhala	Buddhists	Male	farmers & feild workers	5-20k	Secondary 6-11
234	49	0	Sinhala	Buddhists	Female	farmers & feild workers	5-20k	Secondary 6-11
235	62	0	Sinhala	Buddhists	Female	farmers & feild workers	5-20k	Secondary 6-11
236	30	0	Sinhala	Buddhists	Female	farmers & feild workers	5-20k	Secondary 6-11
237	36	0	Sinhala	Buddhists	Male	farmers & feild workers	20k>	above A/L
238	18	0	Sinhala	Buddhists	Female	farmers & feild workers	5-20k	Secondary 6-11
239	27	0	Sinhala	Buddhists	Male	farmers & feild workers	5-20k	Secondary 6-11
240	48	0	Sinhala	Buddhists	Male	other	20k>	A/L
241	8	0	Sinhala	Buddhists	Male	other	20k>	A/L
242	40	0	Sinhala	Buddhists	Male	farmers & feild workers	5-20k	Secondary 6-11
243	37	0	Sinhala	Buddhists	Female	farmers & feild workers	5-20k	Secondary 6-11
244	67	0	Sinhala	Buddhists	Male	farmers & feild workers	5-20k	Secondary 6-11
245	65	0	Sinhala	Buddhists	Female	other	5-20k	Secondary 6-11
246	17	0	Sinhala	Buddhists	Male	other	5-20k	Secondary 6-11
247	62	0	Sinhala	Buddhists	Male	farmers & feild workers	5-20k	Secondary 6-11
248	65	0	Sinhala	Buddhists	Female	farmers & feild workers	5-20k	Secondary 6-11
249	57	0	Sinhala	Buddhists	Male	farmers & feild workers	20k>	A/L
250	39	0	Sinhala	Buddhists	Female	farmers & feild workers	20k>	A/L
251	5	0	Sinhala	Buddhists	Female	farmers & feild workers	20k>	above A/L
252	63	0	Sinhala	Buddhists	Male	farmers & feild workers	20k>	Secondary 6-11
253	80	0	Sinhala	Buddhists	Female	farmers & feild workers	<5k	Primary 1-5
254	59	0	Sinhala	Buddhists	Female	farmers & feild workers	5-20k	Secondary 6-11
255	8	0	Sinhala	Buddhists	Female	farmers & feild workers	20k>	A/L
256	34	0	Sinhala	Buddhists	Female	other	20k>	A/L
257	9	0	Sinhala	Buddhists	Female	other	20k>	A/L
258	72	0	Sinhala	Buddhists	Female	farmers & feild workers	20k>	above A/L
259	3	0	Sinhala	Buddhists	Female	other	20k>	A/L
260	2	0	Sinhala	Buddhists	Female	other	5-20k	A/L
261	59	0	Sinhala	Buddhists	Female	farmers & feild workers	5-20k	Secondary 6-11
262	36	0	Sinhala	Buddhists	Female	other	20k>	A/L
263	43	0	Sinhala	Buddhists	Male	farmers & feild workers	<5k	Primary 1-5
264	8	0	Sinhala	Buddhists	Male	farmers & feild workers	20k>	A/L
265	26	0	Sinhala	Buddhists	Female	farmers & feild workers	5-20k	Secondary 6-11
266	64	0	Sinhala	Buddhists	Female	other	5-20k	Secondary 6-11
267	11	0	Sinhala	Buddhists	Male	other	20k>	A/L
268	7	0	Sinhala	Buddhists	Male	other	20k>	A/L
269	39	0	Sinhala	Buddhists	Male	other	20k>	A/L
270	41	0	Sinhala	Buddhists	Male	other	5-20k	A/L
271	40	0	Sinhala	Buddhists	Male	other	5-20k	Secondary 6-11
272	52	0	Sinhala	Buddhists	Female	farmers & feild workers	20k>	Secondary 6-11
273	12	0	Sinhala	Buddhists	Male	farmers & feild workers	5-20k	Secondary 6-11
274	28	0	Sinhala	Buddhists	Male	farmers & feild workers	20k>	Secondary 6-11
275	78	0	Sinhala	Buddhists	Male	farmers & feild workers	20k>	above A/L
276	40	0	Sinhala	Buddhists	Female	other	5-20k	Secondary 6-11
277	4	0	Sinhala	Buddhists	Female	other	5-20k	A/L
278	12	0	Sinhala	Buddhists	Female	other	5-20k	A/L
279	35	0	Sinhala	Buddhists	Female	farmers & feild workers	<5k	Primary 1-5
280	6	0	Sinhala	Buddhists	Male	farmers & feild workers	20k>	A/L
281	63	0	Sinhala	Buddhists	Male	farmers & feild workers	5-20k	Secondary 6-11
282	7	0	Sinhala	Buddhists	Male	other	5-20k	A/L
283	8	0	Sinhala	Buddhists	Male	other	5-20k	A/L
284	37	0	Sinhala	Buddhists	Female	other	5-20k	A/L
285	60	0	Sinhala	Buddhists	Female	farmers & feild workers	<5k	Primary 1-5
286	59	0	Sinhala	Buddhists	Male	farmers & feild workers	20k>	Secondary 6-11
287	36	0	Sinhala	Buddhists	Female	other	5-20k	A/L
288	44	0	Sinhala	Buddhists	Male	other	5-20k	A/L
289	4	0	Sinhala	Buddhists	Female	other	20k>	Secondary 6-11
290	14	0	Sinhala	Buddhists	Male	other	<5k	Secondary 6-11
291	31	0	Other	Islam	Female	farmers & feild workers	<5k	Secondary 6-11
292	52	0	Other	Islam	Female	farmers & feild workers	<5k	Secondary 6-11
293	2	0	Other	Islam	Male	other	5-20k	A/L
294	6	0	Sinhala	Buddhists	Male	other	<5k	Secondary 6-11
295	19	0	Sinhala	Buddhists	Male	other	<5k	Secondary 6-11
296	58	0	Other	Islam	Male	farmers & feild workers	<5k	Secondary 6-11
297	4	0	Other	Islam	Female	other	5-20k	A/L
298	16	0	Other	Islam	Female	farmers & feild workers	<5k	Secondary 6-11
299	25	0	Other	Islam	Male	farmers & feild workers	5-20k	Primary 1-5
300	52	0	Sinhala	Buddhists	Female	other	<5k	Secondary 6-11
301	51	0	Sinhala	Buddhists	Male	farmers & feild workers	5-20k	Primary 1-5
302	10	0	Other	Islam	Male	farmers & feild workers	5-20k	Secondary 6-11
303	54	0	Other	Islam	Female	farmers & feild workers	5-20k	Primary 1-5
304	5	0	Other	Islam	Male	farmers & feild workers	5-20k	A/L
305	11	0	Sinhala	Buddhists	Male	other	20k>	Secondary 6-11
306	32	0	Other	Islam	Male	farmers & feild workers	5-20k	A/L
307	76	0	Sinhala	Buddhists	Female	farmers & feild workers	<5k	Secondary 6-11
308	46	0	Sinhala	Buddhists	Male	other	20k>	Secondary 6-11
309	65	0	Other	Islam	Male	farmers & feild workers	5-20k	Primary 1-5
310	4	0	Other	Islam	Female	farmers & feild workers	<5k	Secondary 6-11
311	64	0	Other	Islam	Female	farmers & feild workers	5-20k	Primary 1-5
312	29	0	Other	Islam	Female	farmers & feild workers	5-20k	A/L
313	41	0	Other	Christians	Male	farmers & feild workers	<5k	Secondary 6-11
314	66	0	Other	Islam	Male	farmers & feild workers	5-20k	Secondary 6-11
315	16	0	Other	Islam	Female	other	<5k	Primary 1-5
316	23	0	Other	Islam	Male	other	<5k	Primary 1-5
317	70	0	Other	Islam	Female	farmers & feild workers	<5k	Secondary 6-11
318	29	0	Other	Islam	Male	other	5-20k	A/L
319	28	0	Other	Islam	Female	other	5-20k	A/L
320	34	0	Other	Islam	Female	farmers & feild workers	5-20k	Secondary 6-11
321	11	0	Other	Islam	Female	farmers & feild workers	5-20k	Secondary 6-11
322	50	0	Other	Islam	Male	other	<5k	Primary 1-5
323	51	0	Other	Islam	Female	other	<5k	Primary 1-5
324	72	0	Other	Islam	Male	farmers & feild workers	<5k	Secondary 6-11
325	18	0	Other	Islam	Female	farmers & feild workers	<5k	Secondary 6-11
326	30	0	Other	Islam	Male	farmers & feild workers	<5k	Secondary 6-11
327	24	0	Other	Islam	Female	farmers & feild workers	<5k	Secondary 6-11
328	18	0	Other	Islam	Female	other	<5k	Primary 1-5
329	22	0	Other	Islam	Female	farmers & feild workers	5-20k	A/L
330	3	0	Other	Islam	Male	farmers & feild workers	5-20k	A/L
331	23	0	Other	Islam	Female	farmers & feild workers	5-20k	Primary 1-5
332	41	0	Sinhala	Buddhists	Female	other	20k>	Secondary 6-11
333	45	0	Other	Islam	Female	farmers & feild workers	5-20k	Secondary 6-11
334	43	0	Other	Islam	Male	farmers & feild workers	5-20k	Secondary 6-11
335	44	0	Sinhala	Buddhists	Female	farmers & feild workers	5-20k	Primary 1-5
336	50	0	Other	Islam	Male	farmers & feild workers	5-20k	Secondary 6-11
337	73	0	Sinhala	Buddhists	Male	farmers & feild workers	<5k	Secondary 6-11
338	4	0	Other	Islam	Female	farmers & feild workers	5-20k	Secondary 6-11
339	23	0	Other	Islam	Male	farmers & feild workers	<5k	Secondary 6-11
340	41	0	Other	Islam	Male	other	20k>	Secondary 6-11
341	40	0	Other	Islam	Female	other	20k>	Secondary 6-11
342	12	0	Other	Islam	Male	other	20k>	Secondary 6-11
343	7	0	Other	Islam	Male	other	20k>	Secondary 6-11
344	42	0	Other	Islam	Female	farmers & feild workers	5-20k	Secondary 6-11
345	2	0	Other	Islam	Male	other	20k>	Secondary 6-11
346	38	0	Other	Islam	Male	farmers & feild workers	5-20k	Secondary 6-11
347	58	0	Other	Islam	Male	farmers & feild workers	5-20k	Primary 1-5
348	35	0	Other	Islam	Female	farmers & feild workers	5-20k	Secondary 6-11
349	60	0	Other	Islam	Male	farmers & feild workers	<5k	Secondary 6-11
350	51	0	Other	Islam	Female	farmers & feild workers	<5k	Secondary 6-11
351	33	0	Other	Islam	Male	farmers & feild workers	5-20k	Secondary 6-11
352	64	0	Other	Islam	Female	farmers & feild workers	<5k	Secondary 6-11
353	28	0	Other	Islam	Female	farmers & feild workers	<5k	Secondary 6-11
354	66	0	Other	Islam	Female	farmers & feild workers	<5k	Primary 1-5
355	33	0	Other	Islam	Male	farmers & feild workers	<5k	Primary 1-5
356	43	0	Other	Islam	Male	farmers & feild workers	5-20k	Secondary 6-11
357	33	0	Other	Islam	Female	farmers & feild workers	5-20k	Secondary 6-11
358	3	0	Sinhala	Buddhists	Female	other	20k>	A/L
359	9	0	Sinhala	Buddhists	Male	other	20k>	A/L
360	35	0	Other	Islam	Female	farmers & feild workers	5-20k	Secondary 6-11
361	13	0	Other	Islam	Male	farmers & feild workers	5-20k	Secondary 6-11
362	6	0	Other	Islam	Female	farmers & feild workers	5-20k	Secondary 6-11
363	17	0	Sinhala	Buddhists	Female	farmers & feild workers	5-20k	Primary 1-5
364	4	0	Sinhala	Buddhists	Female	farmers & feild workers	5-20k	Primary 1-5
365	16	0	Sinhala	Buddhists	Male	farmers & feild workers	5-20k	Primary 1-5
366	23	0	Other	Islam	Female	farmers & feild workers	<5k	Primary 1-5
367	57	0	Other	Islam	Female	farmers & feild workers	<5k	Secondary 6-11
368	2	0	Other	Islam	Male	farmers & feild workers	<5k	Secondary 6-11
369	36	0	Other	Islam	Male	farmers & feild workers	5-20k	A/L
370	31	0	Other	Christians	Male	farmers & feild workers	<5k	Secondary 6-11
371	36	0	Sinhala	Buddhists	Male	other	20k>	A/L
372	34	0	Sinhala	Buddhists	Female	other	20k>	A/L
373	31	0	Sinhala	Buddhists	Male	other	20k>	A/L
374	15	0	Other	Islam	Female	farmers & feild workers	5-20k	Secondary 6-11
375	37	0	Other	Islam	Male	farmers & feild workers	5-20k	Secondary 6-11
376	38	0	Other	Islam	Female	farmers & feild workers	5-20k	Secondary 6-11
377	15	0	Other	Islam	Male	farmers & feild workers	5-20k	Secondary 6-11
378	12	0	Other	Islam	Male	farmers & feild workers	5-20k	Secondary 6-11
379	65	0	Other	Islam	Female	farmers & feild workers	<5k	Secondary 6-11
380	91	0	Other	Islam	Male	farmers & feild workers	<5k	Secondary 6-11
381	69	0	Other	Islam	Female	farmers & feild workers	<5k	Secondary 6-11
382	44	0	Other	Islam	Female	farmers & feild workers	<5k	Secondary 6-11
383	21	0	Sinhala	Buddhists	Female	farmers & feild workers	20k>	Secondary 6-11
384	66	0	Other	Christians	Female	farmers & feild workers	<5k	Secondary 6-11
385	7	0	Sinhala	Buddhists	Male	other	20k>	A/L
386	26	0	Other	Islam	Male	farmers & feild workers	5-20k	Primary 1-5
387	33	0	Other	Islam	Male	farmers & feild workers	5-20k	Secondary 6-11
388	12	0	Other	Islam	Male	farmers & feild workers	5-20k	Secondary 6-11
389	50	0	Other	Islam	Female	farmers & feild workers	5-20k	Primary 1-5
390	24	0	Other	Islam	Female	other	5-20k	Primary 1-5
391	14	0	Other	Islam	Female	farmers & feild workers	20k>	A/L
392	58	0	Other	Islam	Male	other	5-20k	Primary 1-5
393	56	0	Other	Islam	Female	other	5-20k	Primary 1-5
394	64	0	Other	Islam	Female	farmers & feild workers	5-20k	Secondary 6-11
395	38	0	Other	Christians	Male	farmers & feild workers	<5k	Secondary 6-11
396	34	0	Sinhala	Buddhists	Female	other	20k>	A/L
397	31	0	Sinhala	Buddhists	Female	other	20k>	A/L
398	53	0	Sinhala	Buddhists	Female	farmers & feild workers	20k>	Secondary 6-11
399	33	0	Other	Islam	Female	farmers & feild workers	5-20k	Secondary 6-11
400	60	0	Other	Islam	Male	farmers & feild workers	<5k	Primary 1-5
401	60	0	Other	Islam	Female	farmers & feild workers	<5k	Primary 1-5
402	4	0	Other	Islam	Female	farmers & feild workers	5-20k	Secondary 6-11
403	24	0	Sinhala	Buddhists	Male	farmers & feild workers	20k>	Secondary 6-11
404	21	0	Sinhala	Buddhists	Male	farmers & feild workers	20k>	Secondary 6-11
405	6	0	Other	Islam	Male	farmers & feild workers	5-20k	Secondary 6-11
406	32	0	Other	Islam	Male	farmers & feild workers	5-20k	Primary 1-5
407	9	0	Sinhala	Buddhists	Male	other	20k>	A/L
408	56	0	Sinhala	Buddhists	Female	farmers & feild workers	20k>	Secondary 6-11
409	37	0	Sinhala	Buddhists	Male	other	20k>	A/L
410	15	0	Other	Islam	Female	farmers & feild workers	20k>	A/L
411	34	0	Sinhala	Buddhists	Male	other	20k>	A/L
412	29	0	Sinhala	Buddhists	Female	other	20k>	A/L
413	7	0	Other	Islam	Male	farmers & feild workers	5-20k	Secondary 6-11
414	48	0	Other	Islam	Female	farmers & feild workers	20k>	A/L
415	25	0	Other	Islam	Female	farmers & feild workers	5-20k	Primary 1-5
416	11	0	Other	Islam	Male	farmers & feild workers	5-20k	Secondary 6-11
417	15	0	Other	Islam	Female	farmers & feild workers	20k>	A/L
418	49	0	Other	Islam	Male	farmers & feild workers	20k>	A/L
419	58	0	Sinhala	Buddhists	Male	farmers & feild workers	20k>	Secondary 6-11
420	26	0	Sinhala	Buddhists	Male	farmers & feild workers	20k>	Secondary 6-11
421	75	0	Other	Islam	Female	farmers & feild workers	5-20k	Secondary 6-11
422	22	0	Sinhala	Buddhists	Male	farmers & feild workers	20k>	Secondary 6-11
423	40	0	Other	Islam	Female	farmers & feild workers	5-20k	Secondary 6-11
424	43	0	Other	Islam	Female	farmers & feild workers	5-20k	Secondary 6-11
425	36	0	Other	Islam	Male	farmers & feild workers	5-20k	Secondary 6-11
426	29	0	Other	Islam	Male	farmers & feild workers	5-20k	Secondary 6-11
427	42	0	Other	Islam	Male	farmers & feild workers	5-20k	Secondary 6-11
428	26	0	Other	Islam	Female	farmers & feild workers	5-20k	Secondary 6-11
429	33	0	Other	Islam	Female	farmers & feild workers	20k>	Primary 1-5
430	18	0	Other	Islam	Female	farmers & feild workers	<5k	Secondary 6-11
431	13	0	Other	Islam	Male	other	5-20k	Secondary 6-11
432	29	0	Other	Islam	Female	farmers & feild workers	5-20k	Primary 1-5
433	40	0	Other	Islam	Male	farmers & feild workers	20k>	Primary 1-5
434	8	0	Other	Islam	Female	other	20k>	Secondary 6-11
435	51	0	Other	Islam	Male	farmers & feild workers	5-20k	Secondary 6-11
436	44	0	Other	Islam	Male	other	20k>	A/L
437	39	0	Other	Islam	Female	farmers & feild workers	<5k	Secondary 6-11
438	25	0	Other	Islam	Female	farmers & feild workers	5-20k	Primary 1-5
439	13	0	Other	Islam	Female	other	20k>	Secondary 6-11
440	31	0	Other	Islam	Female	other	5-20k	Secondary 6-11
441	55	0	Other	Islam	Male	farmers & feild workers	5-20k	Secondary 6-11
442	48	0	Other	Islam	Female	other	20k>	Secondary 6-11
443	30	0	Other	Islam	Female	other	20k>	A/L
444	8	0	Other	Islam	Female	other	20k>	A/L
445	34	0	Other	Islam	Female	farmers & feild workers	5-20k	Primary 1-5
446	50	0	Other	Islam	Female	farmers & feild workers	5-20k	above A/L
447	10	0	Other	Islam	Male	other	20k>	A/L
448	7	0	Other	Islam	Female	other	20k>	A/L
449	2	0	Other	Islam	Male	other	20k>	A/L
450	43	0	Other	Islam	Male	other	20k>	A/L
451	27	0	Other	Islam	Male	farmers & feild workers	5-20k	Secondary 6-11
452	24	0	Other	Islam	Female	farmers & feild workers	5-20k	Secondary 6-11
453	18	0	Other	Islam	Male	other	20k>	Secondary 6-11
454	36	0	Other	Islam	Female	farmers & feild workers	5-20k	Primary 1-5
455	67	0	Other	Islam	Female	farmers & feild workers	5-20k	Secondary 6-11
456	33	0	Other	Islam	Female	farmers & feild workers	5-20k	Secondary 6-11
457	14	0	Other	Islam	Female	farmers & feild workers	5-20k	Secondary 6-11
458	5	0	Other	Islam	Female	other	20k>	A/L
459	53	0	Other	Islam	Male	other	20k>	Secondary 6-11
460	49	0	Other	Islam	Female	other	5-20k	Secondary 6-11
461	18	0	Other	Islam	Female	other	5-20k	Secondary 6-11
462	22	0	Other	Islam	Female	other	5-20k	Secondary 6-11
463	12	0	Other	Islam	Male	other	5-20k	Secondary 6-11
464	40	0	Other	Islam	Male	farmers & feild workers	5-20k	A/L
465	28	0	Other	Islam	Female	farmers & feild workers	5-20k	A/L
466	25	0	Other	Islam	Female	farmers & feild workers	5-20k	Secondary 6-11
467	64	0	Other	Islam	Male	farmers & feild workers	5-20k	A/L
468	21	0	Other	Islam	Female	farmers & feild workers	5-20k	Secondary 6-11
469	16	0	Other	Islam	Male	farmers & feild workers	5-20k	Secondary 6-11
470	35	0	Other	Islam	Female	other	20k>	A/L
471	10	0	Other	Islam	Male	farmers & feild workers	<5k	A/L
472	53	0	Other	Islam	Female	other	20k>	A/L
473	35	0	Other	Islam	Female	farmers & feild workers	<5k	Primary 1-5
474	43	0	Other	Islam	Male	farmers & feild workers	<5k	Primary 1-5
475	2	0	Other	Islam	Female	farmers & feild workers	<5k	Primary 1-5
476	8	0	Other	Islam	Male	farmers & feild workers	<5k	Primary 1-5
477	61	0	Other	Islam	Male	other	20k>	A/L
478	34	0	Other	Islam	Female	farmers & feild workers	5-20k	Primary 1-5
479	22	0	Other	Islam	Female	farmers & feild workers	5-20k	above A/L
480	13	0	Other	Islam	Female	farmers & feild workers	5-20k	above A/L
481	19	0	Other	Islam	Male	farmers & feild workers	5-20k	above A/L
482	54	0	Other	Islam	Male	farmers & feild workers	5-20k	Secondary 6-11
483	36	0	Other	Islam	Male	farmers & feild workers	5-20k	A/L
484	71	0	Other	Islam	Male	other	20k>	A/L
485	15	0	Other	Islam	Female	farmers & feild workers	5-20k	Secondary 6-11
486	42	0	Other	Islam	Female	farmers & feild workers	<5k	A/L
487	15	0	Other	Islam	Female	farmers & feild workers	<5k	A/L
488	24	0	Other	Islam	Female	farmers & feild workers	5-20k	Secondary 6-11
489	57	0	Other	Islam	Female	farmers & feild workers	5-20k	Primary 1-5
490	42	0	Other	Islam	Male	other	5-20k	Secondary 6-11
491	58	0	Other	Islam	Female	farmers & feild workers	5-20k	Secondary 6-11
492	31	0	Other	Islam	Female	farmers & feild workers	5-20k	Secondary 6-11
493	42	0	Other	Islam	Male	farmers & feild workers	5-20k	Secondary 6-11
494	61	0	Other	Islam	Female	farmers & feild workers	5-20k	Secondary 6-11
495	59	0	Other	Islam	Female	farmers & feild workers	5-20k	Secondary 6-11
496	58	0	Other	Islam	Male	farmers & feild workers	5-20k	Secondary 6-11
497	13	0	Other	Islam	Female	farmers & feild workers	<5k	Secondary 6-11
498	46	0	Other	Islam	Male	farmers & feild workers	<5k	A/L
499	51	0	Other	Islam	Male	farmers & feild workers	5-20k	Secondary 6-11
500	53	0	Other	Islam	Male	other	5-20k	Secondary 6-11
501	63	0	Other	Islam	Female	other	5-20k	Secondary 6-11
502	18	0	Other	Islam	Male	other	5-20k	Secondary 6-11
503	60	0	Other	Islam	Male	farmers & feild workers	5-20k	Secondary 6-11
504	55	0	Other	Islam	Female	farmers & feild workers	5-20k	Secondary 6-11
505	14	0	Other	Islam	Female	farmers & feild workers	5-20k	Secondary 6-11
506	5	0	Other	Islam	Male	farmers & feild workers	5-20k	A/L
507	66	0	Other	Islam	Female	farmers & feild workers	<5k	Secondary 6-11
508	24	0	Other	Islam	Female	farmers & feild workers	<5k	Secondary 6-11
509	39	0	Other	Islam	Male	farmers & feild workers	5-20k	Secondary 6-11
510	52	0	Other	Islam	Female	farmers & feild workers	5-20k	Secondary 6-11
511	26	0	Other	Islam	Male	farmers & feild workers	5-20k	Secondary 6-11
512	66	0	Other	Islam	Female	farmers & feild workers	<5k	Primary 1-5
513	5	0	Other	Islam	Male	farmers & feild workers	20k>	Secondary 6-11
514	63	0	Other	Islam	Male	farmers & feild workers	<5k	A/L
515	60	0	Other	Islam	Female	farmers & feild workers	<5k	A/L
516	17	0	Other	Islam	Female	farmers & feild workers	<5k	A/L
517	64	0	Other	Islam	Male	farmers & feild workers	5-20k	Primary 1-5
518	50	0	Other	Islam	Male	farmers & feild workers	5-20k	above A/L
519	47	0	Other	Islam	Female	farmers & feild workers	5-20k	Primary 1-5
520	59	0	Other	Islam	Male	farmers & feild workers	5-20k	Secondary 6-11
521	23	0	Other	Islam	Female	farmers & feild workers	5-20k	Secondary 6-11
522	20	0	Other	Islam	Male	farmers & feild workers	5-20k	Secondary 6-11
523	41	0	Other	Islam	Female	farmers & feild workers	5-20k	Secondary 6-11
524	18	0	Other	Islam	Male	farmers & feild workers	5-20k	Secondary 6-11
525	21	0	Other	Islam	Female	farmers & feild workers	5-20k	Secondary 6-11
526	67	0	Other	Islam	Male	farmers & feild workers	5-20k	Secondary 6-11
527	43	0	Other	Islam	Female	farmers & feild workers	5-20k	Secondary 6-11
528	75	0	Other	Islam	Female	farmers & feild workers	5-20k	Secondary 6-11
529	5	0	Other	Islam	Male	farmers & feild workers	5-20k	Secondary 6-11
530	60	0	Other	Islam	Male	farmers & feild workers	5-20k	Secondary 6-11
531	64	0	Other	Islam	Female	farmers & feild workers	5-20k	Secondary 6-11
532	39	0	Other	Islam	Female	farmers & feild workers	5-20k	Secondary 6-11
533	53	0	Other	Islam	Male	farmers & feild workers	5-20k	Primary 1-5
534	55	0	Other	Islam	Female	farmers & feild workers	5-20k	Secondary 6-11
535	51	0	Other	Islam	Female	farmers & feild workers	5-20k	Secondary 6-11
536	59	0	Other	Islam	Female	farmers & feild workers	5-20k	A/L
537	24	0	Other	Islam	Female	farmers & feild workers	5-20k	A/L
538	12	0	Other	Islam	Male	farmers & feild workers	5-20k	Secondary 6-11
539	71	0	Other	Islam	Male	farmers & feild workers	<5k	Primary 1-5
540	41	0	Other	Islam	Female	farmers & feild workers	5-20k	Secondary 6-11
541	20	0	Other	Islam	Female	farmers & feild workers	5-20k	Secondary 6-11
542	22	0	Other	Islam	Male	other	5-20k	Secondary 6-11
543	38	0	Other	Islam	Female	farmers & feild workers	<5k	Primary 1-5
544	33	0	Other	Islam	Male	farmers & feild workers	<5k	Primary 1-5
545	64	0	Other	Islam	Male	farmers & feild workers	5-20k	Secondary 6-11
546	57	0	Other	Islam	Male	farmers & feild workers	5-20k	Secondary 6-11
547	31	0	Other	Islam	Female	farmers & feild workers	5-20k	Secondary 6-11
548	52	0	Other	Islam	Female	farmers & feild workers	20k>	Secondary 6-11
549	49	0	Other	Islam	Female	farmers & feild workers	<5k	Secondary 6-11
550	26	0	Other	Islam	Female	farmers & feild workers	<5k	Secondary 6-11
551	48	0	Other	Islam	Male	farmers & feild workers	20k>	Secondary 6-11
552	39	0	Other	Islam	Female	farmers & feild workers	20k>	Secondary 6-11
553	24	0	Other	Islam	Female	farmers & feild workers	<5k	Secondary 6-11
554	15	0	Other	Islam	Female	farmers & feild workers	<5k	Secondary 6-11
555	22	0	Other	Islam	Female	farmers & feild workers	5-20k	Secondary 6-11
556	26	0	Other	Islam	Male	farmers & feild workers	5-20k	Secondary 6-11
557	13	0	Other	Islam	Female	farmers & feild workers	20k>	Secondary 6-11
558	5	0	Other	Islam	Male	farmers & feild workers	20k>	Secondary 6-11
559	32	0	Other	Islam	Female	farmers & feild workers	5-20k	A/L
560	2	0	Other	Islam	Male	farmers & feild workers	5-20k	A/L
561	55	0	Other	Islam	Male	farmers & feild workers	5-20k	Secondary 6-11
562	28	0	Other	Islam	Female	farmers & feild workers	5-20k	Secondary 6-11
563	28	0	Other	Islam	Male	farmers & feild workers	5-20k	A/L
564	30	0	Other	Islam	Male	farmers & feild workers	5-20k	Secondary 6-11
565	34	0	Other	Islam	Male	other	5-20k	Secondary 6-11
566	54	0	Other	Islam	Female	farmers & feild workers	5-20k	Secondary 6-11
567	23	0	Other	Islam	Female	farmers & feild workers	<5k	Secondary 6-11
568	72	0	Other	Islam	Female	farmers & feild workers	5-20k	A/L
569	60	0	Other	Islam	Male	other	5-20k	Secondary 6-11
570	70	0	Other	Islam	Male	farmers & feild workers	5-20k	Secondary 6-11
571	26	0	Other	Islam	Female	farmers & feild workers	5-20k	A/L
572	65	0	Other	Islam	Female	farmers & feild workers	<5k	Secondary 6-11
573	33	0	Other	Islam	Male	farmers & feild workers	20k>	Secondary 6-11
574	59	0	Other	Islam	Male	farmers & feild workers	20k>	Secondary 6-11
575	29	0	Other	Islam	Female	farmers & feild workers	20k>	Secondary 6-11
576	67	0	Other	Islam	Female	farmers & feild workers	<5k	Primary 1-5
577	73	0	Other	Islam	Male	farmers & feild workers	5-20k	A/L
578	48	0	Other	Islam	Female	farmers & feild workers	<5k	Secondary 6-11
579	67	0	Other	Islam	Female	farmers & feild workers	<5k	Secondary 6-11
580	20	0	Other	Hindus	Male	farmers & feild workers	<5k	Primary 1-5
581	52	0	Sinhala	Buddhists	Female	farmers & feild workers	<5k	Primary 1-5
582	13	0	Other	Hindus	Male	farmers & feild workers	<5k	Primary 1-5
583	35	0	Other	Hindus	Male	farmers & feild workers	<5k	Primary 1-5
584	52	0	Sinhala	Buddhists	Male	farmers & feild workers	<5k	Primary 1-5
585	46	0	Other	Hindus	Female	farmers & feild workers	<5k	Primary 1-5
586	9	0	Other	Hindus	Male	farmers & feild workers	<5k	Primary 1-5
587	44	0	Sinhala	Buddhists	Female	farmers & feild workers	<5k	Primary 1-5
588	47	0	Sinhala	Buddhists	Male	farmers & feild workers	<5k	Secondary 6-11
589	36	0	Sinhala	Buddhists	Female	farmers & feild workers	<5k	Secondary 6-11
590	36	0	Other	Hindus	Female	farmers & feild workers	<5k	Primary 1-5
591	26	0	Other	Hindus	Female	farmers & feild workers	<5k	Secondary 6-11
592	12	0	Other	Hindus	Male	farmers & feild workers	<5k	Primary 1-5
593	27	0	Other	Hindus	Female	farmers & feild workers	<5k	Secondary 6-11
594	46	0	Other	Hindus	Male	farmers & feild workers	<5k	Primary 1-5
595	22	0	Other	Hindus	Male	farmers & feild workers	<5k	Secondary 6-11
596	6	0	Other	Hindus	Female	farmers & feild workers	<5k	Secondary 6-11
597	66	0	Sinhala	Buddhists	Male	farmers & feild workers	<5k	Secondary 6-11
598	4	0	Other	Hindus	Female	farmers & feild workers	<5k	Secondary 6-11
599	51	0	Other	Hindus	Male	farmers & feild workers	<5k	Primary 1-5
600	9	0	Other	Hindus	Female	farmers & feild workers	5-20k	Secondary 6-11
601	3	0	Other	Hindus	Female	farmers & feild workers	5-20k	Secondary 6-11
602	65	0	Other	Hindus	Male	farmers & feild workers	<5k	Primary 1-5
603	65	0	Other	Hindus	Male	farmers & feild workers	<5k	Primary 1-5
604	72	0	Other	Hindus	Female	farmers & feild workers	<5k	Secondary 6-11
605	19	0	Other	Hindus	Female	farmers & feild workers	<5k	Secondary 6-11
606	55	0	Other	Hindus	Male	farmers & feild workers	<5k	Secondary 6-11
607	44	0	Other	Hindus	Female	farmers & feild workers	<5k	Secondary 6-11
608	65	0	Other	Hindus	Female	farmers & feild workers	<5k	Primary 1-5
609	33	0	Other	Hindus	Male	farmers & feild workers	<5k	Primary 1-5
610	19	0	Other	Hindus	Female	farmers & feild workers	<5k	Primary 1-5
611	24	0	Other	Hindus	Male	farmers & feild workers	<5k	Primary 1-5
612	13	0	Other	Hindus	Female	farmers & feild workers	<5k	Primary 1-5
613	28	0	Other	Hindus	Male	farmers & feild workers	<5k	Secondary 6-11
614	44	0	Other	Hindus	Male	farmers & feild workers	<5k	Primary 1-5
615	25	0	Other	Hindus	Male	farmers & feild workers	<5k	Primary 1-5
616	34	0	Other	Hindus	Male	farmers & feild workers	<5k	Secondary 6-11
617	21	0	Sinhala	Buddhists	Female	farmers & feild workers	<5k	Primary 1-5
618	53	0	Sinhala	Buddhists	Male	farmers & feild workers	<5k	Primary 1-5
619	38	0	Other	Hindus	Female	farmers & feild workers	<5k	Primary 1-5
620	58	0	Sinhala	Buddhists	Male	farmers & feild workers	<5k	Primary 1-5
621	54	0	Sinhala	Buddhists	Female	farmers & feild workers	<5k	Primary 1-5
622	49	0	Sinhala	Buddhists	Male	farmers & feild workers	5-20k	Secondary 6-11
623	50	0	Other	Hindus	Female	farmers & feild workers	<5k	Primary 1-5
624	43	0	Other	Hindus	Female	farmers & feild workers	<5k	Secondary 6-11
625	16	0	Other	Hindus	Female	farmers & feild workers	<5k	Secondary 6-11
626	13	0	Other	Hindus	Male	farmers & feild workers	<5k	Secondary 6-11
627	19	0	Other	Hindus	Female	farmers & feild workers	<5k	Primary 1-5
628	42	0	Other	Hindus	Female	farmers & feild workers	<5k	Primary 1-5
629	34	0	Other	Hindus	Female	farmers & feild workers	5-20k	Secondary 6-11
630	41	0	Other	Hindus	Male	farmers & feild workers	5-20k	Secondary 6-11
631	54	0	Other	Hindus	Male	farmers & feild workers	<5k	Primary 1-5
632	51	0	Sinhala	Buddhists	Female	farmers & feild workers	<5k	Primary 1-5
633	16	0	Other	Hindus	Male	farmers & feild workers	5-20k	Secondary 6-11
634	3	0	Other	Hindus	Female	farmers & feild workers	<5k	Secondary 6-11
635	5	0	Other	Hindus	Female	farmers & feild workers	5-20k	Secondary 6-11
636	43	0	Other	Hindus	Male	farmers & feild workers	<5k	Secondary 6-11
637	36	0	Other	Hindus	Female	farmers & feild workers	5-20k	Secondary 6-11
638	13	0	Other	Hindus	Female	farmers & feild workers	5-20k	Secondary 6-11
639	11	0	Other	Hindus	Female	farmers & feild workers	5-20k	Secondary 6-11
640	21	0	Other	Hindus	Female	farmers & feild workers	<5k	Primary 1-5
641	33	0	Other	Hindus	Male	farmers & feild workers	<5k	Secondary 6-11
642	26	0	Other	Hindus	Female	farmers & feild workers	<5k	Secondary 6-11
643	41	0	Sinhala	Buddhists	Male	farmers & feild workers	<5k	Primary 1-5
644	13	0	Sinhala	Buddhists	Male	farmers & feild workers	<5k	Primary 1-5
645	62	0	Other	Hindus	Male	farmers & feild workers	5-20k	Primary 1-5
646	36	0	Other	Hindus	Female	farmers & feild workers	5-20k	Primary 1-5
647	29	0	Sinhala	Buddhists	Male	farmers & feild workers	<5k	Primary 1-5
648	27	0	Sinhala	Buddhists	Female	farmers & feild workers	<5k	Primary 1-5
649	36	0	Other	Hindus	Male	farmers & feild workers	5-20k	Secondary 6-11
650	47	0	Sinhala	Buddhists	Female	farmers & feild workers	5-20k	Secondary 6-11
651	13	0	Sinhala	Buddhists	Male	farmers & feild workers	5-20k	Secondary 6-11
652	9	0	Sinhala	Buddhists	Female	farmers & feild workers	5-20k	Secondary 6-11
653	11	0	Other	Hindus	Male	farmers & feild workers	5-20k	Primary 1-5
654	10	0	Other	Hindus	Male	farmers & feild workers	5-20k	Primary 1-5
655	49	0	Other	Hindus	Male	farmers & feild workers	<5k	Primary 1-5
656	38	0	Other	Christians	Female	farmers & feild workers	<5k	Primary 1-5
657	19	0	Other	Christians	Female	farmers & feild workers	<5k	Primary 1-5
658	16	0	Other	Hindus	Female	farmers & feild workers	<5k	Primary 1-5
659	17	0	Other	Hindus	Female	farmers & feild workers	<5k	Primary 1-5
660	55	0	Other	Hindus	Male	farmers & feild workers	<5k	Secondary 6-11
661	48	0	Other	Hindus	Female	farmers & feild workers	<5k	Secondary 6-11
662	62	0	Other	Hindus	Male	farmers & feild workers	<5k	Primary 1-5
663	69	0	Other	Hindus	Female	farmers & feild workers	<5k	Secondary 6-11
664	18	0	Other	Hindus	Female	farmers & feild workers	<5k	Secondary 6-11
665	41	0	Other	Hindus	Male	farmers & feild workers	<5k	Primary 1-5
666	33	0	Other	Hindus	Female	farmers & feild workers	<5k	Primary 1-5
667	6	0	Other	Hindus	Male	farmers & feild workers	<5k	Secondary 6-11
668	26	0	Other	Hindus	Female	farmers & feild workers	<5k	Primary 1-5
669	34	0	Other	Hindus	Male	farmers & feild workers	<5k	Primary 1-5
670	24	0	Other	Hindus	Male	farmers & feild workers	<5k	Primary 1-5
671	17	0	Other	Christians	Female	farmers & feild workers	<5k	Primary 1-5
672	69	0	Other	Hindus	Female	farmers & feild workers	5-20k	Secondary 6-11
673	5	0	Other	Hindus	Male	farmers & feild workers	<5k	Secondary 6-11
674	63	0	Other	Hindus	Male	farmers & feild workers	<5k	Secondary 6-11
675	63	0	Other	Hindus	Female	farmers & feild workers	<5k	Secondary 6-11
676	63	0	Other	Hindus	Male	farmers & feild workers	<5k	Primary 1-5
677	56	0	Other	Hindus	Female	farmers & feild workers	<5k	Primary 1-5
678	26	0	Other	Hindus	Male	farmers & feild workers	<5k	Primary 1-5
679	23	0	Other	Hindus	Male	farmers & feild workers	<5k	Primary 1-5
680	28	0	Other	Hindus	Female	farmers & feild workers	<5k	Primary 1-5
681	2	0	Other	Hindus	Male	farmers & feild workers	5-20k	Primary 1-5
682	40	0	Other	Christians	Male	farmers & feild workers	<5k	Primary 1-5
683	14	0	Other	Hindus	Female	farmers & feild workers	<5k	Primary 1-5
684	35	0	Other	Christians	Male	farmers & feild workers	<5k	Primary 1-5
685	32	0	Other	Christians	Female	farmers & feild workers	<5k	Primary 1-5
686	12	0	Other	Christians	Female	farmers & feild workers	<5k	Primary 1-5
687	11	0	Other	Christians	Female	farmers & feild workers	<5k	Primary 1-5
688	10	0	Other	Christians	Female	farmers & feild workers	<5k	Primary 1-5
689	19	0	Other	Christians	Female	farmers & feild workers	<5k	Primary 1-5
690	53	0	Other	Hindus	Female	farmers & feild workers	<5k	Primary 1-5
691	24	0	Other	Hindus	Male	farmers & feild workers	<5k	Primary 1-5
692	26	0	Other	Hindus	Male	farmers & feild workers	<5k	Primary 1-5
693	32	0	Other	Hindus	Male	farmers & feild workers	5-20k	Primary 1-5
694	32	0	Other	Hindus	Female	other	<5k	NA
695	16	0	Other	Hindus	Male	farmers & feild workers	5-20k	Primary 1-5
696	32	0	Other	Hindus	Male	farmers & feild workers	<5k	Secondary 6-11
697	21	0	Other	Hindus	Male	farmers & feild workers	<5k	Primary 1-5
698	7	0	Other	Hindus	Male	farmers & feild workers	<5k	Primary 1-5
699	72	0	Other	Hindus	Male	farmers & feild workers	<5k	Primary 1-5
700	70	0	Other	Hindus	Female	farmers & feild workers	<5k	Primary 1-5
701	41	0	Other	Hindus	Male	farmers & feild workers	<5k	Secondary 6-11
702	39	0	Other	Hindus	Female	farmers & feild workers	<5k	Secondary 6-11
703	5	0	Other	Hindus	Female	farmers & feild workers	<5k	Secondary 6-11
704	31	0	Other	Hindus	Male	farmers & feild workers	<5k	Secondary 6-11
705	21	0	Other	Hindus	Female	farmers & feild workers	<5k	Secondary 6-11
706	56	0	Other	Hindus	Male	other	<5k	NA
707	55	0	Other	Hindus	Female	farmers & feild workers	<5k	Primary 1-5
708	54	1	Other	Hindus	Male	farmers & feild workers	<5k	Primary 1-5
709	39	0	Other	Hindus	Female	farmers & feild workers	<5k	Primary 1-5
710	54	0	Other	Hindus	Female	farmers & feild workers	<5k	Primary 1-5
711	29	0	Other	Hindus	Female	farmers & feild workers	<5k	Secondary 6-11
712	14	0	Other	Christians	Male	farmers & feild workers	<5k	Primary 1-5
713	7	0	Other	Hindus	Female	farmers & feild workers	<5k	Primary 1-5
714	5	0	Other	Hindus	Female	farmers & feild workers	<5k	Primary 1-5
715	63	0	Other	Hindus	Female	farmers & feild workers	<5k	Secondary 6-11
716	10	0	Other	Hindus	Female	farmers & feild workers	<5k	Primary 1-5
717	36	0	Other	Hindus	Male	farmers & feild workers	<5k	Primary 1-5
718	14	0	Other	Hindus	Male	farmers & feild workers	<5k	Primary 1-5
719	48	0	Other	Hindus	Male	farmers & feild workers	<5k	Primary 1-5
720	20	0	Other	Hindus	Male	farmers & feild workers	5-20k	Primary 1-5
721	31	0	Other	Hindus	Female	farmers & feild workers	5-20k	Primary 1-5
722	21	0	Other	Hindus	Female	farmers & feild workers	<5k	Secondary 6-11
723	11	0	Other	Hindus	Male	farmers & feild workers	<5k	Primary 1-5
724	18	0	Other	Hindus	Female	farmers & feild workers	5-20k	Primary 1-5
725	2	0	Other	Hindus	Female	farmers & feild workers	<5k	Secondary 6-11
726	74	0	Other	Hindus	Male	farmers & feild workers	5-20k	Primary 1-5
727	42	0	Other	Hindus	Female	farmers & feild workers	5-20k	Primary 1-5
728	19	0	Other	Hindus	Male	farmers & feild workers	5-20k	Primary 1-5
729	29	0	Other	Hindus	Female	farmers & feild workers	<5k	Primary 1-5
730	38	0	Other	Hindus	Female	farmers & feild workers	<5k	Secondary 6-11
731	63	0	Other	Hindus	Female	farmers & feild workers	<5k	Secondary 6-11
732	63	0	Other	Hindus	Male	farmers & feild workers	<5k	Secondary 6-11
733	67	0	Other	Hindus	Female	farmers & feild workers	<5k	Primary 1-5
734	12	0	Other	Hindus	Male	farmers & feild workers	<5k	Primary 1-5
735	34	0	Other	Hindus	Female	farmers & feild workers	<5k	Secondary 6-11
736	41	0	Other	Hindus	Male	farmers & feild workers	<5k	Primary 1-5
737	36	0	Other	Hindus	Male	farmers & feild workers	<5k	Secondary 6-11
738	13	0	Other	Hindus	Female	farmers & feild workers	<5k	Primary 1-5
739	68	0	Other	Hindus	Female	farmers & feild workers	<5k	Primary 1-5
740	7	0	Other	Hindus	Male	farmers & feild workers	<5k	Primary 1-5
741	5	0	Other	Hindus	Female	farmers & feild workers	<5k	Primary 1-5
742	10	0	Other	Hindus	Male	farmers & feild workers	<5k	Primary 1-5
743	42	0	Sinhala	Buddhists	Male	farmers & feild workers	<5k	Primary 1-5
744	14	0	Sinhala	Buddhists	Male	farmers & feild workers	5-20k	Secondary 6-11
745	47	0	Sinhala	Buddhists	Male	farmers & feild workers	<5k	Primary 1-5
746	54	0	Sinhala	Buddhists	Female	farmers & feild workers	5-20k	Secondary 6-11
747	63	0	Sinhala	Buddhists	Male	farmers & feild workers	20k>	A/L
748	37	0	Sinhala	Buddhists	Female	farmers & feild workers	<5k	Primary 1-5
749	46	0	Sinhala	Buddhists	Male	other	20k>	A/L
750	26	0	Sinhala	Buddhists	Female	farmers & feild workers	20k>	A/L
751	15	0	Sinhala	Buddhists	Male	farmers & feild workers	<5k	Primary 1-5
752	9	0	Sinhala	Buddhists	Male	other	5-20k	Secondary 6-11
753	3	0	Sinhala	Buddhists	Male	other	5-20k	Secondary 6-11
754	31	0	Sinhala	Buddhists	Female	other	5-20k	Secondary 6-11
755	20	0	Sinhala	Buddhists	Male	farmers & feild workers	<5k	Primary 1-5
756	22	0	Sinhala	Buddhists	Male	other	5-20k	Secondary 6-11
757	51	0	Sinhala	Buddhists	Female	farmers & feild workers	20k>	A/L
758	86	0	Sinhala	Buddhists	Male	farmers & feild workers	<5k	No-schooling
759	36	0	Sinhala	Buddhists	Female	farmers & feild workers	<5k	Primary 1-5
760	4	0	Sinhala	Buddhists	Male	farmers & feild workers	20k>	A/L
761	5	0	Sinhala	Buddhists	Male	other	20k>	Secondary 6-11
762	53	0	Sinhala	Buddhists	Male	farmers & feild workers	<5k	Primary 1-5
763	39	0	Sinhala	Buddhists	Female	farmers & feild workers	<5k	Primary 1-5
764	8	0	Sinhala	Buddhists	Female	other	5-20k	Secondary 6-11
765	74	0	Sinhala	Buddhists	Male	farmers & feild workers	<5k	Primary 1-5
766	17	0	Sinhala	Buddhists	Male	other	5-20k	A/L
767	67	0	Sinhala	Buddhists	Female	farmers & feild workers	<5k	Primary 1-5
768	50	0	Sinhala	Buddhists	Male	farmers & feild workers	<5k	Primary 1-5
769	27	0	Sinhala	Buddhists	Male	other	5-20k	A/L
770	56	0	Sinhala	Buddhists	Male	farmers & feild workers	5-20k	Primary 1-5
771	36	0	Sinhala	Buddhists	Female	farmers & feild workers	5-20k	Primary 1-5
772	13	0	Sinhala	Buddhists	Male	farmers & feild workers	5-20k	Primary 1-5
773	50	0	Sinhala	Buddhists	Female	other	5-20k	A/L
774	51	0	Sinhala	Buddhists	Male	farmers & feild workers	5-20k	Secondary 6-11
775	5	0	Sinhala	Buddhists	Female	other	5-20k	Secondary 6-11
776	19	0	Sinhala	Buddhists	Male	farmers & feild workers	<5k	A/L
777	35	0	Sinhala	Buddhists	Male	other	5-20k	Secondary 6-11
778	66	0	Sinhala	Buddhists	Female	farmers & feild workers	<5k	Primary 1-5
779	50	0	Sinhala	Buddhists	Male	farmers & feild workers	<5k	Primary 1-5
780	44	0	Sinhala	Buddhists	Female	farmers & feild workers	<5k	Primary 1-5
781	16	0	Sinhala	Buddhists	Female	farmers & feild workers	<5k	A/L
782	35	0	Sinhala	Buddhists	Female	other	20k>	Secondary 6-11
783	7	0	Sinhala	Buddhists	Male	other	20k>	Secondary 6-11
784	42	0	Sinhala	Buddhists	Male	farmers & feild workers	<5k	Secondary 6-11
785	32	0	Sinhala	Buddhists	Female	farmers & feild workers	<5k	Secondary 6-11
786	11	0	Sinhala	Buddhists	Female	farmers & feild workers	<5k	Secondary 6-11
787	8	0	Sinhala	Buddhists	Female	farmers & feild workers	<5k	Secondary 6-11
788	51	0	Sinhala	Buddhists	Male	farmers & feild workers	<5k	A/L
789	2	0	Sinhala	Buddhists	Female	other	20k>	Secondary 6-11
790	92	0	Sinhala	Buddhists	Female	farmers & feild workers	<5k	Primary 1-5
791	82	0	Sinhala	Buddhists	Female	farmers & feild workers	<5k	Primary 1-5
792	15	0	Sinhala	Buddhists	Female	farmers & feild workers	<5k	Primary 1-5
793	16	0	Sinhala	Buddhists	Female	farmers & feild workers	<5k	Primary 1-5
794	51	0	Sinhala	Buddhists	Female	farmers & feild workers	5-20k	Primary 1-5
795	23	0	Sinhala	Buddhists	Male	farmers & feild workers	5-20k	Primary 1-5
796	4	0	Sinhala	Buddhists	Female	other	5-20k	Secondary 6-11
797	14	0	Sinhala	Buddhists	Male	farmers & feild workers	<5k	Secondary 6-11
798	59	0	Sinhala	Buddhists	Male	other	5-20k	A/L
799	57	0	Sinhala	Buddhists	Female	other	5-20k	A/L
800	17	0	Sinhala	Buddhists	Female	farmers & feild workers	<5k	Primary 1-5
801	5	0	Sinhala	Buddhists	Female	other	20k>	Secondary 6-11
802	5	0	Sinhala	Buddhists	Female	other	5-20k	Secondary 6-11
803	60	0	Sinhala	Buddhists	Male	other	5-20k	Secondary 6-11
804	56	0	Sinhala	Buddhists	Female	other	5-20k	Secondary 6-11
805	73	0	Sinhala	Buddhists	Male	farmers & feild workers	5-20k	A/L
806	73	0	Sinhala	Buddhists	Female	farmers & feild workers	5-20k	A/L
807	52	0	Sinhala	Buddhists	Male	farmers & feild workers	<5k	Secondary 6-11
808	30	0	Sinhala	Buddhists	Male	farmers & feild workers	5-20k	Secondary 6-11
809	37	0	Sinhala	Buddhists	Male	farmers & feild workers	5-20k	Primary 1-5
810	22	0	Sinhala	Buddhists	Male	farmers & feild workers	<5k	Secondary 6-11
811	19	0	Sinhala	Buddhists	Male	farmers & feild workers	<5k	Secondary 6-11
812	41	0	Sinhala	Buddhists	Male	other	20k>	Secondary 6-11
813	3	0	Sinhala	Buddhists	Male	farmers & feild workers	5-20k	Primary 1-5
814	33	0	Sinhala	Buddhists	Female	other	5-20k	Secondary 6-11
815	3	0	Sinhala	Buddhists	Male	other	20k>	Secondary 6-11
816	76	0	Sinhala	Buddhists	Male	farmers & feild workers	<5k	Primary 1-5
817	74	0	Sinhala	Buddhists	Female	farmers & feild workers	<5k	Primary 1-5
818	33	0	Sinhala	Buddhists	Male	other	5-20k	Secondary 6-11
819	82	0	Sinhala	Buddhists	Female	farmers & feild workers	<5k	No-schooling
820	65	0	Sinhala	Buddhists	Male	farmers & feild workers	<5k	Primary 1-5
821	40	0	Sinhala	Buddhists	Female	other	20k>	A/L
822	46	0	Sinhala	Buddhists	Female	farmers & feild workers	<5k	Secondary 6-11
823	15	0	Sinhala	Buddhists	Female	other	20k>	A/L
824	13	0	Sinhala	Buddhists	Male	farmers & feild workers	<5k	A/L
825	33	0	Sinhala	Buddhists	Male	other	20k>	Secondary 6-11
826	26	0	Sinhala	Buddhists	Female	other	20k>	Secondary 6-11
827	24	0	Sinhala	Buddhists	Female	other	20k>	Secondary 6-11
828	24	0	Sinhala	Buddhists	Male	farmers & feild workers	<5k	Secondary 6-11
829	1	0	Sinhala	Buddhists	Male	other	5-20k	Secondary 6-11
830	51	0	Sinhala	Buddhists	Male	farmers & feild workers	<5k	Primary 1-5
831	33	0	Sinhala	Buddhists	Male	farmers & feild workers	<5k	Primary 1-5
832	19	0	Sinhala	Buddhists	Female	other	5-20k	Secondary 6-11
833	44	0	Sinhala	Buddhists	Male	other	5-20k	Secondary 6-11
834	36	0	Sinhala	Buddhists	Female	other	5-20k	Secondary 6-11
835	19	0	Sinhala	Buddhists	Female	other	20k>	A/L
836	10	0	Sinhala	Buddhists	Male	other	5-20k	Secondary 6-11
837	59	0	Sinhala	Buddhists	Male	farmers & feild workers	<5k	Secondary 6-11
838	56	0	Sinhala	Buddhists	Female	farmers & feild workers	<5k	Secondary 6-11
839	28	0	Sinhala	Buddhists	Male	farmers & feild workers	<5k	Secondary 6-11
840	19	0	Sinhala	Buddhists	Female	other	5-20k	A/L
841	26	0	Sinhala	Buddhists	Female	other	20k>	Secondary 6-11
842	29	0	Sinhala	Buddhists	Female	other	5-20k	Secondary 6-11
843	33	0	Sinhala	Buddhists	Male	other	20k>	Secondary 6-11
844	31	0	Sinhala	Buddhists	Female	other	20k>	Secondary 6-11
845	63	0	Sinhala	Buddhists	Male	other	5-20k	A/L
846	21	0	Sinhala	Buddhists	Male	farmers & feild workers	<5k	Primary 1-5
847	22	0	Sinhala	Buddhists	Male	other	5-20k	A/L
848	62	0	Sinhala	Buddhists	Female	farmers & feild workers	<5k	Primary 1-5
849	30	0	Sinhala	Buddhists	Female	farmers & feild workers	5-20k	Secondary 6-11
850	66	0	Sinhala	Buddhists	Male	farmers & feild workers	<5k	Primary 1-5
851	54	0	Sinhala	Buddhists	Female	farmers & feild workers	<5k	Primary 1-5
852	42	0	Sinhala	Buddhists	Male	other	5-20k	Secondary 6-11
853	26	0	Sinhala	Buddhists	Male	other	20k>	Secondary 6-11
854	30	0	Sinhala	Buddhists	Female	farmers & feild workers	<5k	Secondary 6-11
855	24	0	Sinhala	Buddhists	Male	other	5-20k	Secondary 6-11
856	72	0	Sinhala	Buddhists	Male	farmers & feild workers	5-20k	Secondary 6-11
857	60	0	Sinhala	Buddhists	Female	farmers & feild workers	5-20k	Secondary 6-11
858	49	0	Sinhala	Buddhists	Female	farmers & feild workers	<5k	Primary 1-5
859	25	0	Sinhala	Buddhists	Male	farmers & feild workers	5-20k	Secondary 6-11
860	33	0	Sinhala	Buddhists	Male	farmers & feild workers	<5k	A/L
861	45	0	Sinhala	Buddhists	Female	farmers & feild workers	<5k	A/L
862	9	0	Sinhala	Buddhists	Female	farmers & feild workers	<5k	Primary 1-5
863	7	0	Sinhala	Buddhists	Male	farmers & feild workers	<5k	Primary 1-5
864	38	0	Sinhala	Buddhists	Female	farmers & feild workers	<5k	Secondary 6-11
865	28	0	Sinhala	Buddhists	Male	other	5-20k	Secondary 6-11
866	3	0	Sinhala	Buddhists	Female	other	5-20k	Secondary 6-11
867	12	0	Sinhala	Buddhists	Male	farmers & feild workers	<5k	Primary 1-5
868	30	0	Sinhala	Buddhists	Male	farmers & feild workers	<5k	Secondary 6-11
869	57	0	Sinhala	Buddhists	Male	other	5-20k	Secondary 6-11
870	17	0	Sinhala	Buddhists	Male	farmers & feild workers	<5k	Primary 1-5
871	22	0	Sinhala	Buddhists	Female	farmers & feild workers	5-20k	Secondary 6-11
872	26	0	Sinhala	Buddhists	Male	other	5-20k	Secondary 6-11
873	2	0	Sinhala	Buddhists	Male	farmers & feild workers	<5k	Secondary 6-11
874	22	0	Sinhala	Buddhists	Female	other	5-20k	Secondary 6-11
875	21	0	Sinhala	Buddhists	Female	other	5-20k	Secondary 6-11
876	42	0	Sinhala	Buddhists	Male	farmers & feild workers	<5k	Secondary 6-11
877	54	0	Sinhala	Buddhists	Female	other	5-20k	Secondary 6-11
878	27	0	Sinhala	Buddhists	Female	farmers & feild workers	<5k	Secondary 6-11
879	8	0	Sinhala	Buddhists	Male	farmers & feild workers	<5k	Secondary 6-11
880	52	0	Sinhala	Buddhists	Female	farmers & feild workers	<5k	Primary 1-5
881	34	0	Sinhala	Buddhists	Male	farmers & feild workers	5-20k	Secondary 6-11
882	48	0	Sinhala	Buddhists	Female	farmers & feild workers	<5k	Primary 1-5
883	73	0	Sinhala	Buddhists	Female	farmers & feild workers	5-20k	above A/L
884	82	0	Sinhala	Buddhists	Female	farmers & feild workers	<5k	Primary 1-5
885	9	0	Sinhala	Buddhists	Male	other	5-20k	Secondary 6-11
886	6	0	Sinhala	Buddhists	Male	other	5-20k	Secondary 6-11
887	68	0	Sinhala	Buddhists	Male	farmers & feild workers	5-20k	Secondary 6-11
888	35	0	Sinhala	Buddhists	Male	farmers & feild workers	5-20k	Secondary 6-11
889	31	0	Sinhala	Buddhists	Female	farmers & feild workers	5-20k	Secondary 6-11
890	32	0	Sinhala	Buddhists	Male	farmers & feild workers	5-20k	Secondary 6-11
891	55	0	Sinhala	Buddhists	Female	farmers & feild workers	<5k	Secondary 6-11
892	12	0	Sinhala	Buddhists	Male	farmers & feild workers	<5k	Secondary 6-11
893	19	0	Sinhala	Buddhists	Female	farmers & feild workers	<5k	Secondary 6-11
894	31	0	Sinhala	Buddhists	Female	farmers & feild workers	5-20k	Secondary 6-11
895	19	0	Sinhala	Buddhists	Male	farmers & feild workers	<5k	Secondary 6-11
896	84	0	Sinhala	Buddhists	Female	farmers & feild workers	<5k	Secondary 6-11
897	84	0	Sinhala	Buddhists	Female	farmers & feild workers	<5k	Secondary 6-11
898	11	0	Sinhala	Buddhists	Male	farmers & feild workers	<5k	Secondary 6-11
899	33	0	Sinhala	Buddhists	Female	other	5-20k	Secondary 6-11
900	27	0	Sinhala	Buddhists	Female	farmers & feild workers	<5k	Secondary 6-11
901	58	0	Sinhala	Buddhists	Female	farmers & feild workers	20k>	A/L
902	65	0	Sinhala	Buddhists	Male	farmers & feild workers	<5k	Secondary 6-11
903	55	0	Sinhala	Buddhists	Male	farmers & feild workers	<5k	Secondary 6-11
904	31	0	Sinhala	Buddhists	Female	farmers & feild workers	5-20k	Secondary 6-11
905	67	0	Sinhala	Buddhists	Male	farmers & feild workers	5-20k	Secondary 6-11
906	55	0	Sinhala	Buddhists	Male	farmers & feild workers	<5k	Secondary 6-11
907	43	0	Sinhala	Buddhists	Female	farmers & feild workers	<5k	Secondary 6-11
908	60	0	Sinhala	Buddhists	Male	farmers & feild workers	<5k	Secondary 6-11
909	36	0	Sinhala	Buddhists	Male	other	5-20k	Primary 1-5
910	12	0	Sinhala	Buddhists	Male	other	5-20k	Secondary 6-11
911	35	0	Sinhala	Buddhists	Male	farmers & feild workers	<5k	Primary 1-5
912	30	0	Sinhala	Buddhists	Male	farmers & feild workers	<5k	Primary 1-5
913	58	0	Sinhala	Buddhists	Female	farmers & feild workers	<5k	Secondary 6-11
914	55	0	Sinhala	Buddhists	Male	farmers & feild workers	<5k	Secondary 6-11
915	16	0	Sinhala	Buddhists	Female	other	5-20k	Primary 1-5
916	66	0	Sinhala	Buddhists	Male	farmers & feild workers	20k>	A/L
917	60	0	Sinhala	Buddhists	Female	farmers & feild workers	5-20k	Secondary 6-11
918	10	0	Sinhala	Buddhists	Female	farmers & feild workers	5-20k	Secondary 6-11
919	30	0	Sinhala	Buddhists	Female	other	5-20k	A/L
920	27	0	Sinhala	Buddhists	Female	other	5-20k	A/L
921	68	0	Sinhala	Buddhists	Female	farmers & feild workers	<5k	Primary 1-5
922	43	0	Sinhala	Buddhists	Male	farmers & feild workers	<5k	Secondary 6-11
923	84	0	Sinhala	Buddhists	Female	farmers & feild workers	<5k	Secondary 6-11
924	42	0	Sinhala	Buddhists	Female	other	5-20k	A/L
925	43	0	Sinhala	Buddhists	Female	farmers & feild workers	<5k	Secondary 6-11
926	61	0	Sinhala	Buddhists	Female	farmers & feild workers	<5k	Secondary 6-11
927	58	0	Sinhala	Buddhists	Male	farmers & feild workers	<5k	Secondary 6-11
928	44	0	Sinhala	Buddhists	Female	farmers & feild workers	<5k	Secondary 6-11
929	59	0	Sinhala	Buddhists	Male	farmers & feild workers	5-20k	Secondary 6-11
930	34	0	Sinhala	Buddhists	Female	farmers & feild workers	<5k	Primary 1-5
931	37	0	Sinhala	Buddhists	Female	other	5-20k	A/L
932	32	0	Sinhala	Buddhists	Female	farmers & feild workers	20k>	A/L
933	4	0	Sinhala	Buddhists	Male	other	20k>	Secondary 6-11
934	38	0	Sinhala	Buddhists	Male	other	5-20k	Secondary 6-11
935	54	0	Sinhala	Buddhists	Female	farmers & feild workers	<5k	Secondary 6-11
936	22	0	Sinhala	Buddhists	Female	farmers & feild workers	<5k	Secondary 6-11
937	54	0	Sinhala	Buddhists	Female	farmers & feild workers	<5k	Primary 1-5
938	80	0	Sinhala	Buddhists	Female	farmers & feild workers	<5k	No-schooling
939	11	0	Sinhala	Buddhists	Male	other	5-20k	A/L
940	19	0	Sinhala	Buddhists	Male	other	5-20k	A/L
941	33	0	Sinhala	Buddhists	Male	farmers & feild workers	5-20k	Secondary 6-11
942	48	0	Sinhala	Buddhists	Male	other	5-20k	A/L
943	16	0	Sinhala	Buddhists	Male	farmers & feild workers	<5k	Secondary 6-11
944	33	0	Sinhala	Buddhists	Male	farmers & feild workers	20k>	A/L
945	44	0	Sinhala	Buddhists	Male	other	5-20k	Secondary 6-11
946	43	0	Sinhala	Buddhists	Female	other	5-20k	Secondary 6-11
947	8	0	Sinhala	Buddhists	Male	other	5-20k	Secondary 6-11
948	74	0	Sinhala	Buddhists	Male	farmers & feild workers	<5k	Secondary 6-11
949	46	0	Sinhala	Buddhists	Male	other	5-20k	A/L
950	76	0	Sinhala	Buddhists	Male	farmers & feild workers	<5k	Primary 1-5
951	18	0	Sinhala	Buddhists	Male	farmers & feild workers	<5k	Primary 1-5
952	65	0	Sinhala	Buddhists	Male	other	5-20k	Secondary 6-11
953	44	0	Sinhala	Buddhists	Male	farmers & feild workers	<5k	Secondary 6-11
954	53	0	Sinhala	Buddhists	Male	other	5-20k	Secondary 6-11
955	22	0	Sinhala	Buddhists	Female	farmers & feild workers	<5k	Primary 1-5
956	45	0	Sinhala	Buddhists	Female	other	5-20k	A/L
957	10	0	Sinhala	Buddhists	Male	other	5-20k	A/L
958	14	0	Sinhala	Buddhists	Male	farmers & feild workers	5-20k	Secondary 6-11
959	69	0	Sinhala	Buddhists	Female	farmers & feild workers	5-20k	above A/L
960	72	0	Sinhala	Buddhists	Female	farmers & feild workers	5-20k	above A/L
961	70	0	Sinhala	Buddhists	Male	farmers & feild workers	<5k	Primary 1-5
962	54	0	Sinhala	Buddhists	Male	farmers & feild workers	<5k	Primary 1-5
963	54	0	Sinhala	Buddhists	Female	farmers & feild workers	<5k	Primary 1-5
964	64	0	Sinhala	Buddhists	Male	farmers & feild workers	<5k	Primary 1-5
965	15	0	Sinhala	Buddhists	Female	other	5-20k	A/L
966	54	0	Sinhala	Buddhists	Female	farmers & feild workers	<5k	Primary 1-5
967	37	0	Sinhala	Buddhists	Female	farmers & feild workers	<5k	Secondary 6-11
968	87	0	Sinhala	Buddhists	Male	farmers & feild workers	5-20k	Secondary 6-11
969	16	0	Sinhala	Buddhists	Male	farmers & feild workers	<5k	Secondary 6-11
970	58	0	Sinhala	Buddhists	Female	farmers & feild workers	5-20k	Secondary 6-11
971	33	0	Sinhala	Buddhists	Male	other	20k>	Secondary 6-11
972	26	0	Sinhala	Buddhists	Female	other	20k>	Secondary 6-11
973	25	0	Sinhala	Buddhists	Male	other	5-20k	A/L
974	56	0	Sinhala	Buddhists	Male	farmers & feild workers	<5k	Secondary 6-11
975	22	0	Sinhala	Buddhists	Male	farmers & feild workers	5-20k	Primary 1-5
976	78	0	Sinhala	Buddhists	Female	farmers & feild workers	<5k	Primary 1-5
977	42	0	Sinhala	Buddhists	Male	farmers & feild workers	<5k	Primary 1-5
978	65	0	Sinhala	Buddhists	Female	farmers & feild workers	<5k	Primary 1-5
979	35	0	Sinhala	Buddhists	Female	farmers & feild workers	<5k	Secondary 6-11
980	10	0	Sinhala	Buddhists	Male	farmers & feild workers	<5k	Secondary 6-11
981	35	0	Sinhala	Buddhists	Female	farmers & feild workers	5-20k	Secondary 6-11
982	36	0	Sinhala	Buddhists	Male	farmers & feild workers	<5k	Secondary 6-11
983	54	0	Sinhala	Buddhists	Female	farmers & feild workers	5-20k	Primary 1-5
984	71	0	Sinhala	Buddhists	Male	farmers & feild workers	<5k	Primary 1-5
985	39	0	Sinhala	Buddhists	Male	other	5-20k	A/L
986	81	0	Sinhala	Buddhists	Male	farmers & feild workers	<5k	Primary 1-5
987	11	0	Sinhala	Buddhists	Female	other	5-20k	Secondary 6-11
988	53	0	Sinhala	Buddhists	Male	farmers & feild workers	5-20k	Secondary 6-11
989	45	0	Sinhala	Buddhists	Female	farmers & feild workers	5-20k	Secondary 6-11
990	14	0	Sinhala	Buddhists	Female	other	5-20k	Secondary 6-11
991	37	0	Sinhala	Buddhists	Female	other	5-20k	Secondary 6-11
992	2	0	Sinhala	Buddhists	Female	other	5-20k	Secondary 6-11
993	50	0	Sinhala	Buddhists	Female	other	5-20k	A/L
994	53	0	Sinhala	Buddhists	Male	farmers & feild workers	5-20k	Secondary 6-11
995	22	0	Sinhala	Buddhists	Male	farmers & feild workers	5-20k	Secondary 6-11
996	59	0	Sinhala	Buddhists	Male	other	5-20k	A/L
997	15	0	Sinhala	Buddhists	Male	farmers & feild workers	<5k	Secondary 6-11
998	9	0	Sinhala	Buddhists	Female	farmers & feild workers	<5k	Secondary 6-11
999	52	0	Sinhala	Buddhists	Female	farmers & feild workers	5-20k	Secondary 6-11
1000	24	0	Sinhala	Buddhists	Female	farmers & feild workers	5-20k	Secondary 6-11
1001	19	0	Sinhala	Buddhists	Female	farmers & feild workers	5-20k	Secondary 6-11
1002	15	0	Sinhala	Buddhists	Male	farmers & feild workers	<5k	Primary 1-5
1003	57	0	Sinhala	Buddhists	Female	farmers & feild workers	<5k	Primary 1-5
1004	9	0	Sinhala	Buddhists	Female	farmers & feild workers	<5k	Primary 1-5
1005	38	0	Sinhala	Buddhists	Female	farmers & feild workers	<5k	Primary 1-5
1006	58	0	Sinhala	Buddhists	Female	farmers & feild workers	<5k	Secondary 6-11
1007	36	0	Sinhala	Buddhists	Female	farmers & feild workers	5-20k	Secondary 6-11
1008	27	0	Sinhala	Buddhists	Male	farmers & feild workers	<5k	Primary 1-5
1009	29	0	Sinhala	Buddhists	Male	farmers & feild workers	5-20k	Secondary 6-11
1010	53	0	Sinhala	Buddhists	Male	farmers & feild workers	<5k	Primary 1-5
1011	62	0	Sinhala	Buddhists	Male	farmers & feild workers	5-20k	Primary 1-5
1012	69	0	Sinhala	Buddhists	Male	farmers & feild workers	5-20k	Secondary 6-11
1013	13	0	Sinhala	Buddhists	Male	other	5-20k	A/L
1014	42	0	Sinhala	Buddhists	Male	farmers & feild workers	<5k	Primary 1-5
1015	66	0	Sinhala	Buddhists	Male	farmers & feild workers	<5k	Secondary 6-11
1016	22	0	Sinhala	Buddhists	Female	other	5-20k	A/L
1017	20	0	Sinhala	Buddhists	Female	farmers & feild workers	<5k	Primary 1-5
1018	59	0	Sinhala	Buddhists	Male	other	5-20k	A/L
1019	51	0	Sinhala	Buddhists	Female	other	5-20k	A/L
1020	25	0	Sinhala	Buddhists	Male	farmers & feild workers	<5k	Primary 1-5
1021	16	0	Sinhala	Buddhists	Male	farmers & feild workers	5-20k	A/L
1022	31	0	Sinhala	Buddhists	Female	farmers & feild workers	<5k	Secondary 6-11
1023	41	0	Sinhala	Buddhists	Male	other	5-20k	A/L
1024	64	0	Sinhala	Buddhists	Female	farmers & feild workers	<5k	Primary 1-5
1025	72	0	Sinhala	Buddhists	Male	farmers & feild workers	<5k	Secondary 6-11
1026	52	0	Sinhala	Buddhists	Female	farmers & feild workers	<5k	Primary 1-5
1027	75	0	Sinhala	Buddhists	Female	farmers & feild workers	<5k	Primary 1-5
1028	3	0	Sinhala	Buddhists	Male	farmers & feild workers	<5k	Secondary 6-11
1029	18	0	Sinhala	Buddhists	Male	farmers & feild workers	<5k	Secondary 6-11
1030	19	0	Sinhala	Buddhists	Male	farmers & feild workers	<5k	Primary 1-5
1031	51	0	Sinhala	Buddhists	Female	farmers & feild workers	<5k	Primary 1-5
1032	7	0	Sinhala	Buddhists	Male	farmers & feild workers	<5k	Primary 1-5
1033	41	0	Sinhala	Buddhists	Female	farmers & feild workers	5-20k	Primary 1-5
1034	56	0	Sinhala	Buddhists	Female	farmers & feild workers	<5k	Secondary 6-11
1035	21	0	Sinhala	Buddhists	Male	farmers & feild workers	<5k	Secondary 6-11
1036	50	0	Sinhala	Buddhists	Female	farmers & feild workers	5-20k	Primary 1-5
1037	52	0	Sinhala	Buddhists	Male	farmers & feild workers	5-20k	A/L
1038	22	0	Sinhala	Buddhists	Female	farmers & feild workers	<5k	Secondary 6-11
1039	56	0	Sinhala	Buddhists	Male	farmers & feild workers	<5k	Secondary 6-11
1040	15	0	Sinhala	Buddhists	Female	farmers & feild workers	<5k	Primary 1-5
1041	9	0	Sinhala	Buddhists	Male	other	20k>	A/L
1042	24	0	Sinhala	Buddhists	Male	farmers & feild workers	<5k	Secondary 6-11
1043	26	0	Sinhala	Buddhists	Male	farmers & feild workers	<5k	Primary 1-5
1044	16	0	Sinhala	Buddhists	Female	farmers & feild workers	<5k	Primary 1-5
1045	58	0	Sinhala	Buddhists	Female	farmers & feild workers	<5k	Secondary 6-11
1046	21	0	Sinhala	Buddhists	Male	farmers & feild workers	<5k	Secondary 6-11
1047	37	0	Sinhala	Buddhists	Female	other	5-20k	A/L
1048	8	0	Sinhala	Buddhists	Female	other	5-20k	A/L
1049	38	0	Sinhala	Buddhists	Male	farmers & feild workers	<5k	Secondary 6-11
1050	65	0	Sinhala	Buddhists	Female	farmers & feild workers	<5k	Primary 1-5
1051	18	0	Sinhala	Buddhists	Male	farmers & feild workers	<5k	Secondary 6-11
1052	47	0	Sinhala	Buddhists	Male	farmers & feild workers	<5k	Primary 1-5
1053	55	0	Sinhala	Buddhists	Female	farmers & feild workers	<5k	Secondary 6-11
1054	49	0	Sinhala	Buddhists	Male	farmers & feild workers	5-20k	A/L
1055	44	0	Sinhala	Buddhists	Female	farmers & feild workers	5-20k	A/L
1056	22	0	Sinhala	Buddhists	Male	farmers & feild workers	5-20k	A/L
1057	5	0	Sinhala	Buddhists	Male	other	20k>	A/L
1058	57	0	Sinhala	Buddhists	Male	farmers & feild workers	<5k	Primary 1-5
1059	12	0	Sinhala	Buddhists	Female	other	20k>	A/L
1060	77	0	Sinhala	Buddhists	Male	farmers & feild workers	<5k	Primary 1-5
1061	33	0	Sinhala	Buddhists	Male	farmers & feild workers	<5k	A/L
1062	18	0	Sinhala	Buddhists	Female	farmers & feild workers	<5k	Secondary 6-11
1063	20	0	Sinhala	Buddhists	Female	farmers & feild workers	<5k	Primary 1-5
1064	17	0	Sinhala	Buddhists	Female	farmers & feild workers	<5k	Primary 1-5
1065	10	0	Sinhala	Buddhists	Male	farmers & feild workers	<5k	Secondary 6-11
1066	68	0	Sinhala	Buddhists	Female	farmers & feild workers	<5k	Secondary 6-11
1067	56	0	Sinhala	Buddhists	Male	farmers & feild workers	<5k	Secondary 6-11
1068	56	0	Sinhala	Buddhists	Female	farmers & feild workers	<5k	Secondary 6-11
1069	14	0	Sinhala	Buddhists	Female	farmers & feild workers	<5k	Secondary 6-11
1070	19	0	Sinhala	Buddhists	Female	farmers & feild workers	<5k	A/L
1071	14	0	Sinhala	Buddhists	Female	farmers & feild workers	<5k	A/L
1072	83	0	Sinhala	Buddhists	Male	farmers & feild workers	5-20k	Primary 1-5
1073	74	0	Sinhala	Buddhists	Female	farmers & feild workers	5-20k	Primary 1-5
1074	75	0	Sinhala	Buddhists	Male	farmers & feild workers	<5k	Primary 1-5
1075	67	0	Sinhala	Buddhists	Female	farmers & feild workers	<5k	Primary 1-5
1076	53	0	Sinhala	Buddhists	Male	farmers & feild workers	<5k	Primary 1-5
1077	16	0	Sinhala	Buddhists	Male	farmers & feild workers	<5k	Primary 1-5
1078	26	0	Sinhala	Buddhists	Male	farmers & feild workers	<5k	Primary 1-5
1079	25	0	Sinhala	Buddhists	Female	farmers & feild workers	<5k	Primary 1-5
1080	29	0	Sinhala	Buddhists	Female	other	20k>	A/L
1081	53	0	Sinhala	Buddhists	Male	farmers & feild workers	<5k	Secondary 6-11
1082	48	0	Sinhala	Buddhists	Female	farmers & feild workers	<5k	Secondary 6-11
1083	24	0	Sinhala	Buddhists	Female	farmers & feild workers	<5k	Secondary 6-11
1084	31	0	Sinhala	Buddhists	Male	farmers & feild workers	<5k	Secondary 6-11
1085	74	0	Sinhala	Buddhists	Male	farmers & feild workers	<5k	Primary 1-5
1086	70	0	Sinhala	Buddhists	Female	farmers & feild workers	<5k	Primary 1-5
1087	63	0	Sinhala	Buddhists	Male	farmers & feild workers	<5k	Secondary 6-11
1088	58	0	Sinhala	Buddhists	Female	farmers & feild workers	<5k	A/L
1089	42	0	Sinhala	Buddhists	Female	farmers & feild workers	<5k	Primary 1-5
1090	70	0	Sinhala	Buddhists	Male	farmers & feild workers	<5k	Primary 1-5
1091	42	0	Sinhala	Buddhists	Male	other	5-20k	Secondary 6-11
1092	61	0	Sinhala	Buddhists	Male	farmers & feild workers	<5k	Primary 1-5
1093	48	0	Sinhala	Buddhists	Female	farmers & feild workers	<5k	Primary 1-5
1094	19	0	Sinhala	Buddhists	Female	farmers & feild workers	<5k	Primary 1-5
1095	48	0	Sinhala	Buddhists	Male	farmers & feild workers	5-20k	Primary 1-5
1096	43	0	Sinhala	Buddhists	Female	farmers & feild workers	5-20k	Primary 1-5
1097	34	0	Sinhala	Buddhists	Male	other	20k>	A/L
1098	32	0	Sinhala	Buddhists	Female	other	20k>	A/L
1099	44	0	Sinhala	Buddhists	Male	other	5-20k	Secondary 6-11
1100	65	0	Sinhala	Buddhists	Male	farmers & feild workers	<5k	A/L
1101	21	0	Sinhala	Buddhists	Female	farmers & feild workers	<5k	Secondary 6-11
1102	40	0	Sinhala	Buddhists	Female	farmers & feild workers	<5k	A/L
1103	54	0	Sinhala	Buddhists	Male	farmers & feild workers	<5k	Secondary 6-11
1104	44	0	Sinhala	Buddhists	Female	farmers & feild workers	<5k	Secondary 6-11
1105	46	0	Sinhala	Buddhists	Female	farmers & feild workers	<5k	A/L
1106	46	0	Sinhala	Buddhists	Female	farmers & feild workers	5-20k	A/L
1107	7	0	Sinhala	Buddhists	Male	farmers & feild workers	5-20k	A/L
1108	52	0	Sinhala	Buddhists	Male	farmers & feild workers	<5k	A/L
1109	51	0	Sinhala	Buddhists	Female	farmers & feild workers	<5k	Primary 1-5
1110	60	0	Sinhala	Buddhists	Male	farmers & feild workers	<5k	Primary 1-5
1111	57	0	Sinhala	Buddhists	Female	farmers & feild workers	<5k	Primary 1-5
1112	11	0	Sinhala	Buddhists	Female	farmers & feild workers	<5k	A/L
1113	56	0	Sinhala	Buddhists	Male	farmers & feild workers	<5k	Secondary 6-11
1114	13	0	Sinhala	Buddhists	Male	farmers & feild workers	<5k	Primary 1-5
1115	35	0	Sinhala	Buddhists	Male	other	20k>	A/L
1116	52	0	Sinhala	Buddhists	Female	farmers & feild workers	<5k	Primary 1-5
1117	59	0	Sinhala	Buddhists	Male	farmers & feild workers	<5k	Secondary 6-11
1118	52	0	Sinhala	Buddhists	Female	farmers & feild workers	<5k	Secondary 6-11
1119	27	0	Sinhala	Buddhists	Male	farmers & feild workers	<5k	Secondary 6-11
1120	22	0	Sinhala	Buddhists	Male	farmers & feild workers	<5k	Secondary 6-11
1121	67	0	Sinhala	Buddhists	Male	farmers & feild workers	<5k	Primary 1-5
1122	68	0	Sinhala	Buddhists	Female	farmers & feild workers	<5k	Secondary 6-11
1123	43	0	Sinhala	Buddhists	Male	farmers & feild workers	<5k	Secondary 6-11
1124	20	0	Sinhala	Buddhists	Male	farmers & feild workers	<5k	Secondary 6-11
1125	42	0	Sinhala	Buddhists	Female	other	5-20k	Secondary 6-11
1126	15	0	Sinhala	Buddhists	Male	other	5-20k	Secondary 6-11
1127	12	0	Sinhala	Buddhists	Male	farmers & feild workers	5-20k	A/L
1128	33	0	Sinhala	Buddhists	Male	farmers & feild workers	5-20k	A/L
1129	56	0	Sinhala	Buddhists	Male	farmers & feild workers	<5k	Primary 1-5
1130	16	0	Sinhala	Buddhists	Female	farmers & feild workers	5-20k	Primary 1-5
1131	18	0	Sinhala	Buddhists	Male	farmers & feild workers	<5k	Secondary 6-11
1132	5	0	Sinhala	Buddhists	Male	farmers & feild workers	5-20k	A/L
1133	49	0	Sinhala	Buddhists	Male	farmers & feild workers	<5k	Secondary 6-11
1134	9	0	Sinhala	Buddhists	Female	farmers & feild workers	<5k	Secondary 6-11
1135	42	0	Sinhala	Buddhists	Female	farmers & feild workers	<5k	Primary 1-5
1136	87	0	Sinhala	Buddhists	Female	farmers & feild workers	<5k	No-schooling
1137	6	0	Sinhala	Buddhists	Male	farmers & feild workers	5-20k	A/L
1138	3	0	Sinhala	Buddhists	Female	farmers & feild workers	5-20k	A/L
1139	68	0	Sinhala	Buddhists	Male	farmers & feild workers	<5k	A/L
1140	19	0	Sinhala	Buddhists	Female	farmers & feild workers	<5k	Secondary 6-11
1141	32	0	Sinhala	Buddhists	Female	farmers & feild workers	5-20k	A/L
1142	25	0	Sinhala	Buddhists	Female	farmers & feild workers	<5k	Secondary 6-11
1143	66	0	Sinhala	Buddhists	Female	farmers & feild workers	<5k	A/L
1144	45	0	Sinhala	Buddhists	Female	farmers & feild workers	<5k	Secondary 6-11
1145	10	0	Sinhala	Buddhists	Male	farmers & feild workers	<5k	Secondary 6-11
1146	34	0	Sinhala	Buddhists	Male	farmers & feild workers	<5k	Secondary 6-11
1147	77	0	Sinhala	Buddhists	Male	farmers & feild workers	<5k	Secondary 6-11
1148	10	0	Sinhala	Buddhists	Female	farmers & feild workers	<5k	Primary 1-5
1149	5	0	Sinhala	Buddhists	Male	farmers & feild workers	<5k	Secondary 6-11
1150	13	0	Sinhala	Buddhists	Male	farmers & feild workers	<5k	Secondary 6-11
1151	19	0	Sinhala	Buddhists	Female	farmers & feild workers	<5k	Primary 1-5
1152	12	0	Sinhala	Buddhists	Female	farmers & feild workers	<5k	Primary 1-5
1153	35	0	Sinhala	Buddhists	Male	farmers & feild workers	5-20k	Primary 1-5
1154	3	0	Sinhala	Buddhists	Female	farmers & feild workers	<5k	Secondary 6-11
1155	30	0	Sinhala	Buddhists	Female	farmers & feild workers	5-20k	Secondary 6-11
1156	27	0	Sinhala	Buddhists	Female	farmers & feild workers	<5k	Secondary 6-11
1157	5	0	Sinhala	Buddhists	Male	farmers & feild workers	5-20k	Primary 1-5
1158	15	0	Sinhala	Buddhists	Male	farmers & feild workers	<5k	Primary 1-5
1159	54	0	Sinhala	Buddhists	Male	farmers & feild workers	5-20k	Primary 1-5
1160	69	0	Sinhala	Buddhists	Female	farmers & feild workers	<5k	Secondary 6-11
1161	16	0	Sinhala	Buddhists	Male	farmers & feild workers	<5k	Secondary 6-11
1162	43	1	Sinhala	Buddhists	Female	farmers & feild workers	<5k	Secondary 6-11
1163	76	0	Sinhala	Buddhists	Male	farmers & feild workers	<5k	Secondary 6-11
1164	52	0	Sinhala	Buddhists	Male	farmers & feild workers	<5k	Primary 1-5
1165	66	0	Sinhala	Buddhists	Male	farmers & feild workers	<5k	Primary 1-5
1166	62	0	Sinhala	Buddhists	Female	farmers & feild workers	<5k	Primary 1-5
1167	32	0	Sinhala	Buddhists	Female	farmers & feild workers	<5k	Primary 1-5
1168	8	0	Sinhala	Buddhists	Female	farmers & feild workers	<5k	Primary 1-5
1169	41	0	Sinhala	Buddhists	Female	farmers & feild workers	<5k	Primary 1-5
1170	29	0	Sinhala	Buddhists	Male	farmers & feild workers	<5k	Primary 1-5
1171	34	0	Sinhala	Buddhists	Male	farmers & feild workers	5-20k	Secondary 6-11
1172	61	0	Sinhala	Buddhists	Male	farmers & feild workers	<5k	Primary 1-5
1173	12	0	Sinhala	Buddhists	Male	farmers & feild workers	<5k	Primary 1-5
1174	35	0	Sinhala	Buddhists	Male	farmers & feild workers	<5k	Primary 1-5
1175	17	0	Sinhala	Buddhists	Female	farmers & feild workers	<5k	Primary 1-5
1176	32	0	Sinhala	Buddhists	Male	farmers & feild workers	<5k	Primary 1-5
1177	9	0	Sinhala	Buddhists	Male	farmers & feild workers	<5k	Primary 1-5
1178	52	1	Sinhala	Buddhists	Female	farmers & feild workers	<5k	Primary 1-5
1179	34	0	Sinhala	Buddhists	Male	farmers & feild workers	<5k	Secondary 6-11
1180	58	0	Sinhala	Buddhists	Female	farmers & feild workers	5-20k	Primary 1-5
1181	63	0	Sinhala	Buddhists	Male	farmers & feild workers	5-20k	Primary 1-5
1182	74	0	Sinhala	Buddhists	Female	farmers & feild workers	<5k	Secondary 6-11
1183	2	0	Sinhala	Buddhists	Female	farmers & feild workers	<5k	Secondary 6-11
1184	28	0	Sinhala	Buddhists	Female	farmers & feild workers	<5k	Secondary 6-11
1185	6	0	Sinhala	Buddhists	Male	farmers & feild workers	<5k	Secondary 6-11
1186	76	0	Sinhala	Buddhists	Male	farmers & feild workers	<5k	Primary 1-5
1187	12	0	Sinhala	Buddhists	Male	farmers & feild workers	5-20k	Primary 1-5
1188	17	0	Sinhala	Buddhists	Male	farmers & feild workers	<5k	Secondary 6-11
1189	13	0	Sinhala	Buddhists	Male	farmers & feild workers	<5k	Primary 1-5
1190	43	0	Sinhala	Buddhists	Male	farmers & feild workers	<5k	Secondary 6-11
1191	41	0	Sinhala	Buddhists	Female	farmers & feild workers	<5k	Secondary 6-11
1192	17	0	Sinhala	Buddhists	Female	farmers & feild workers	<5k	Secondary 6-11
1193	13	0	Sinhala	Buddhists	Male	farmers & feild workers	<5k	Secondary 6-11
1194	10	0	Sinhala	Buddhists	Male	farmers & feild workers	<5k	Secondary 6-11
1195	28	0	Sinhala	Buddhists	Male	farmers & feild workers	<5k	Secondary 6-11
1196	59	0	Sinhala	Buddhists	Female	farmers & feild workers	<5k	Primary 1-5
1197	24	0	Sinhala	Buddhists	Male	farmers & feild workers	<5k	Primary 1-5
1198	29	0	Sinhala	Buddhists	Male	farmers & feild workers	<5k	Primary 1-5
1199	43	0	Sinhala	Buddhists	Male	farmers & feild workers	<5k	Primary 1-5
1200	40	0	Sinhala	Buddhists	Female	farmers & feild workers	<5k	Primary 1-5
1201	29	0	Sinhala	Buddhists	Male	farmers & feild workers	<5k	Primary 1-5
1202	63	0	Sinhala	Buddhists	Male	farmers & feild workers	<5k	Primary 1-5
1203	63	0	Sinhala	Buddhists	Female	farmers & feild workers	<5k	Primary 1-5
1204	34	0	Sinhala	Buddhists	Male	farmers & feild workers	<5k	Primary 1-5
1205	53	0	Sinhala	Buddhists	Male	farmers & feild workers	<5k	Secondary 6-11
1206	51	0	Sinhala	Buddhists	Female	farmers & feild workers	<5k	Secondary 6-11
1207	24	0	Sinhala	Buddhists	Female	farmers & feild workers	<5k	Secondary 6-11
1208	8	0	Sinhala	Buddhists	Female	other	20k>	A/L
1209	22	0	Sinhala	Buddhists	Male	farmers & feild workers	<5k	Secondary 6-11
1210	35	1	Sinhala	Buddhists	Male	farmers & feild workers	<5k	Primary 1-5
1211	25	0	Sinhala	Buddhists	Female	farmers & feild workers	<5k	Secondary 6-11
1212	81	0	Sinhala	Buddhists	Male	farmers & feild workers	<5k	Primary 1-5
1213	7	0	Sinhala	Buddhists	Female	farmers & feild workers	5-20k	Secondary 6-11
1214	11	0	Sinhala	Buddhists	Male	farmers & feild workers	5-20k	Secondary 6-11
1215	37	0	Sinhala	Buddhists	Male	farmers & feild workers	5-20k	Primary 1-5
1216	26	0	Sinhala	Buddhists	Female	farmers & feild workers	5-20k	Primary 1-5
1217	38	0	Sinhala	Buddhists	Female	other	20k>	A/L
1218	37	0	Sinhala	Buddhists	Male	farmers & feild workers	<5k	Secondary 6-11
1219	35	0	Sinhala	Buddhists	Female	farmers & feild workers	<5k	Secondary 6-11
1220	13	0	Sinhala	Buddhists	Male	other	20k>	A/L
1221	19	0	Sinhala	Buddhists	Female	farmers & feild workers	<5k	No-schooling
1222	48	0	Sinhala	Buddhists	Female	farmers & feild workers	<5k	Primary 1-5
1223	64	0	Sinhala	Buddhists	Male	farmers & feild workers	<5k	Primary 1-5
1224	51	0	Sinhala	Buddhists	Female	farmers & feild workers	5-20k	Primary 1-5
1225	36	0	Sinhala	Buddhists	Male	farmers & feild workers	5-20k	Secondary 6-11
1226	81	0	Sinhala	Buddhists	Female	farmers & feild workers	<5k	Primary 1-5
1227	77	0	Sinhala	Buddhists	Male	farmers & feild workers	<5k	Primary 1-5
1228	53	0	Sinhala	Buddhists	Male	farmers & feild workers	<5k	Secondary 6-11
1229	11	0	Sinhala	Buddhists	Female	farmers & feild workers	<5k	Secondary 6-11
1230	76	0	Sinhala	Buddhists	Female	farmers & feild workers	<5k	Primary 1-5
1231	82	0	Sinhala	Buddhists	Female	farmers & feild workers	<5k	No-schooling
1232	51	0	Sinhala	Buddhists	Male	farmers & feild workers	<5k	No-schooling
1233	40	0	Sinhala	Buddhists	Female	farmers & feild workers	<5k	No-schooling
1234	51	0	Sinhala	Buddhists	Male	farmers & feild workers	<5k	Primary 1-5
1235	12	0	Sinhala	Buddhists	Male	farmers & feild workers	<5k	Primary 1-5
1236	12	0	Sinhala	Buddhists	Male	farmers & feild workers	<5k	Primary 1-5
1237	74	0	Sinhala	Buddhists	Male	farmers & feild workers	<5k	Primary 1-5
1238	25	0	Sinhala	Buddhists	Female	farmers & feild workers	<5k	Primary 1-5
1239	33	0	Sinhala	Buddhists	Male	farmers & feild workers	<5k	Primary 1-5
1240	29	0	Sinhala	Buddhists	Female	farmers & feild workers	<5k	Primary 1-5
1241	37	0	Sinhala	Buddhists	Female	farmers & feild workers	<5k	Secondary 6-11
1242	60	0	Sinhala	Buddhists	Female	farmers & feild workers	<5k	Primary 1-5
1243	59	0	Sinhala	Buddhists	Male	farmers & feild workers	5-20k	Primary 1-5
1244	59	0	Sinhala	Buddhists	Female	farmers & feild workers	5-20k	Primary 1-5
1245	80	0	Sinhala	Buddhists	Male	farmers & feild workers	<5k	Primary 1-5
1246	71	0	Sinhala	Buddhists	Female	farmers & feild workers	<5k	Primary 1-5
1247	8	0	Sinhala	Buddhists	Male	farmers & feild workers	<5k	Primary 1-5
1248	30	0	Sinhala	Buddhists	Male	farmers & feild workers	5-20k	Primary 1-5
1249	19	0	Sinhala	Buddhists	Female	farmers & feild workers	5-20k	Primary 1-5
1250	19	0	Sinhala	Buddhists	Male	farmers & feild workers	<5k	Primary 1-5
1251	13	0	Sinhala	Buddhists	Female	farmers & feild workers	<5k	No-schooling
1252	25	0	Sinhala	Buddhists	Female	farmers & feild workers	5-20k	Primary 1-5
1253	57	0	Sinhala	Buddhists	Male	farmers & feild workers	5-20k	Primary 1-5
1254	2	0	Sinhala	Buddhists	Female	farmers & feild workers	<5k	Secondary 6-11
1255	59	0	Sinhala	Buddhists	Female	farmers & feild workers	<5k	Primary 1-5
1256	48	0	Sinhala	Buddhists	Male	other	20k>	A/L
1257	39	0	Sinhala	Buddhists	Male	farmers & feild workers	<5k	Primary 1-5
1258	65	0	Sinhala	Buddhists	Female	farmers & feild workers	<5k	Primary 1-5
1259	19	0	Sinhala	Buddhists	Female	other	20k>	A/L
1260	69	0	Sinhala	Buddhists	Male	farmers & feild workers	<5k	Primary 1-5
1261	66	0	Sinhala	Buddhists	Female	farmers & feild workers	<5k	Primary 1-5
1262	38	0	Sinhala	Buddhists	Male	farmers & feild workers	<5k	Primary 1-5
1263	20	0	Sinhala	Buddhists	Female	farmers & feild workers	<5k	No-schooling
1264	1	0	Sinhala	Buddhists	Female	farmers & feild workers	<5k	Primary 1-5
1265	52	0	Sinhala	Buddhists	Female	farmers & feild workers	<5k	Secondary 6-11
1266	2	0	Sinhala	Buddhists	Female	farmers & feild workers	5-20k	Secondary 6-11
1267	59	0	Sinhala	Buddhists	Female	farmers & feild workers	<5k	Primary 1-5
1268	74	0	Sinhala	Buddhists	Male	farmers & feild workers	<5k	Primary 1-5
1269	63	0	Sinhala	Buddhists	Male	farmers & feild workers	<5k	Primary 1-5
1270	4	0	Sinhala	Buddhists	Female	farmers & feild workers	5-20k	Secondary 6-11
1271	48	0	Sinhala	Buddhists	Male	farmers & feild workers	<5k	Primary 1-5
1272	41	0	Sinhala	Buddhists	Male	farmers & feild workers	<5k	Secondary 6-11
1273	43	0	Sinhala	Buddhists	Female	farmers & feild workers	<5k	Primary 1-5
1274	51	0	Sinhala	Buddhists	Female	farmers & feild workers	5-20k	Primary 1-5
1275	2	0	Sinhala	Buddhists	Female	farmers & feild workers	<5k	No-schooling
1276	22	0	Sinhala	Buddhists	Female	farmers & feild workers	5-20k	Secondary 6-11
1277	34	0	Sinhala	Buddhists	Male	farmers & feild workers	<5k	Primary 1-5
1278	34	0	Sinhala	Buddhists	Female	farmers & feild workers	<5k	Primary 1-5
1279	22	0	Sinhala	Buddhists	Male	farmers & feild workers	5-20k	Primary 1-5
1280	30	0	Sinhala	Buddhists	Male	farmers & feild workers	5-20k	Primary 1-5
1281	79	0	Sinhala	Buddhists	Female	farmers & feild workers	<5k	Primary 1-5
1282	43	0	Sinhala	Buddhists	Female	farmers & feild workers	20k>	above A/L
1283	51	0	Sinhala	Buddhists	Female	farmers & feild workers	<5k	Primary 1-5
1284	85	0	Sinhala	Buddhists	Female	farmers & feild workers	<5k	Primary 1-5
1285	56	0	Sinhala	Buddhists	Female	farmers & feild workers	5-20k	Secondary 6-11
1286	34	0	Sinhala	Buddhists	Male	farmers & feild workers	20k>	above A/L
1287	22	0	Sinhala	Buddhists	Male	farmers & feild workers	<5k	Primary 1-5
1288	24	0	Sinhala	Buddhists	Male	farmers & feild workers	<5k	Primary 1-5
1289	41	0	Sinhala	Buddhists	Female	farmers & feild workers	<5k	Primary 1-5
1290	62	0	Sinhala	Buddhists	Female	farmers & feild workers	<5k	Secondary 6-11
1291	28	0	Sinhala	Buddhists	Female	farmers & feild workers	<5k	Primary 1-5
1292	50	1	Sinhala	Buddhists	Female	farmers & feild workers	<5k	Secondary 6-11
1293	26	0	Sinhala	Buddhists	Male	farmers & feild workers	<5k	Primary 1-5
1294	21	0	Sinhala	Buddhists	Male	farmers & feild workers	<5k	Primary 1-5
1295	39	0	Sinhala	Buddhists	Male	farmers & feild workers	20k>	above A/L
1296	55	0	Sinhala	Buddhists	Female	farmers & feild workers	<5k	Primary 1-5
1297	31	0	Sinhala	Buddhists	Female	farmers & feild workers	<5k	Secondary 6-11
1298	52	0	Sinhala	Buddhists	Male	farmers & feild workers	<5k	Secondary 6-11
1299	55	0	Sinhala	Buddhists	Female	farmers & feild workers	<5k	Secondary 6-11
1300	34	0	Sinhala	Buddhists	Female	farmers & feild workers	<5k	Secondary 6-11
1301	61	0	Sinhala	Buddhists	Male	farmers & feild workers	<5k	A/L
1302	53	0	Sinhala	Buddhists	Female	farmers & feild workers	<5k	Primary 1-5
1303	75	0	Sinhala	Buddhists	Male	farmers & feild workers	20k>	above A/L
1304	66	0	Sinhala	Buddhists	Female	farmers & feild workers	20k>	above A/L
1305	61	0	Sinhala	Buddhists	Male	farmers & feild workers	<5k	Primary 1-5
1306	34	0	Sinhala	Buddhists	Male	farmers & feild workers	20k>	Primary 1-5
1307	54	0	Sinhala	Buddhists	Male	farmers & feild workers	<5k	Primary 1-5
1308	32	0	Sinhala	Buddhists	Male	farmers & feild workers	<5k	Secondary 6-11
1309	58	0	Sinhala	Buddhists	Male	farmers & feild workers	5-20k	Secondary 6-11
1310	24	0	Sinhala	Buddhists	Male	farmers & feild workers	<5k	Primary 1-5
1311	58	0	Sinhala	Buddhists	Female	farmers & feild workers	<5k	A/L
1312	76	0	Sinhala	Buddhists	NA	farmers & feild workers	<5k	Primary 1-5
1313	26	0	Sinhala	Buddhists	Male	farmers & feild workers	<5k	Secondary 6-11
1314	28	0	Sinhala	Buddhists	Female	farmers & feild workers	<5k	Secondary 6-11
1315	55	0	Sinhala	Buddhists	Male	farmers & feild workers	<5k	Primary 1-5
1316	26	0	Sinhala	Buddhists	Male	farmers & feild workers	<5k	Primary 1-5
1317	37	0	Sinhala	Buddhists	Female	farmers & feild workers	<5k	Primary 1-5
1318	27	0	Sinhala	Buddhists	Male	other	20k>	Secondary 6-11
1319	25	0	Sinhala	Buddhists	Female	other	20k>	Secondary 6-11
1320	28	0	Sinhala	Buddhists	Male	farmers & feild workers	5-20k	Secondary 6-11
1321	62	0	Sinhala	Buddhists	Female	farmers & feild workers	<5k	Secondary 6-11
1322	11	0	Sinhala	Buddhists	Male	farmers & feild workers	<5k	Secondary 6-11
1323	78	0	Sinhala	Buddhists	Female	farmers & feild workers	<5k	Primary 1-5
1324	26	0	Sinhala	Buddhists	Male	other	5-20k	Secondary 6-11
1325	23	0	Sinhala	Buddhists	Female	other	5-20k	Secondary 6-11
1326	62	0	Sinhala	Buddhists	Male	farmers & feild workers	<5k	Secondary 6-11
1327	21	0	Sinhala	Buddhists	Female	farmers & feild workers	<5k	Primary 1-5
1328	21	0	Sinhala	Buddhists	Male	farmers & feild workers	<5k	Primary 1-5
1329	76	0	Sinhala	Buddhists	Female	farmers & feild workers	<5k	Primary 1-5
1330	20	0	Sinhala	Buddhists	Male	farmers & feild workers	20k>	A/L
1331	33	0	Sinhala	Buddhists	Male	farmers & feild workers	<5k	Primary 1-5
1332	44	0	Sinhala	Buddhists	Female	farmers & feild workers	<5k	Primary 1-5
1333	12	0	Sinhala	Buddhists	Male	farmers & feild workers	<5k	Primary 1-5
1334	27	0	Sinhala	Buddhists	Male	farmers & feild workers	5-20k	Secondary 6-11
1335	79	0	Sinhala	Buddhists	Female	farmers & feild workers	<5k	Secondary 6-11
1336	18	0	Sinhala	Buddhists	Female	farmers & feild workers	<5k	Secondary 6-11
1337	17	0	Sinhala	Buddhists	Female	farmers & feild workers	<5k	Secondary 6-11
1338	43	0	Sinhala	Buddhists	Female	farmers & feild workers	<5k	Primary 1-5
1339	32	0	Sinhala	Buddhists	Male	farmers & feild workers	<5k	A/L
1340	26	0	Sinhala	Buddhists	Male	farmers & feild workers	<5k	A/L
1341	20	0	Sinhala	Buddhists	Male	farmers & feild workers	<5k	Primary 1-5
1342	23	0	Sinhala	Buddhists	Female	farmers & feild workers	<5k	Primary 1-5
1343	27	0	Sinhala	Buddhists	Male	farmers & feild workers	5-20k	Primary 1-5
1344	67	0	Sinhala	Buddhists	Male	farmers & feild workers	5-20k	Primary 1-5
1345	64	0	Sinhala	Buddhists	Female	farmers & feild workers	5-20k	Primary 1-5
1346	21	0	Sinhala	Buddhists	Female	farmers & feild workers	5-20k	Primary 1-5
1347	56	0	Sinhala	Buddhists	Male	farmers & feild workers	<5k	Primary 1-5
1348	42	0	Sinhala	Buddhists	Female	farmers & feild workers	<5k	Secondary 6-11
1349	76	0	Sinhala	Buddhists	Male	farmers & feild workers	<5k	Primary 1-5
1350	29	0	Sinhala	Buddhists	Male	farmers & feild workers	<5k	Primary 1-5
1351	26	0	Sinhala	Buddhists	Female	farmers & feild workers	<5k	Primary 1-5
1352	57	0	Sinhala	Buddhists	Female	farmers & feild workers	<5k	Primary 1-5
1353	56	0	Sinhala	Buddhists	Female	farmers & feild workers	20k>	Secondary 6-11
1354	27	0	Sinhala	Buddhists	Male	farmers & feild workers	20k>	Secondary 6-11
1355	25	0	Sinhala	Buddhists	Male	farmers & feild workers	20k>	Secondary 6-11
1356	23	0	Sinhala	Buddhists	Male	farmers & feild workers	20k>	A/L
1357	36	0	Sinhala	Buddhists	Male	farmers & feild workers	<5k	Primary 1-5
1358	34	0	Sinhala	Buddhists	Female	farmers & feild workers	<5k	Primary 1-5
1359	2	0	Sinhala	Buddhists	Female	farmers & feild workers	<5k	Primary 1-5
1360	15	0	Sinhala	Buddhists	Female	farmers & feild workers	<5k	Secondary 6-11
1361	31	0	Sinhala	Buddhists	Female	farmers & feild workers	20k>	above A/L
1362	79	0	Sinhala	Buddhists	Male	farmers & feild workers	<5k	Primary 1-5
1363	45	0	Sinhala	Buddhists	Female	farmers & feild workers	20k>	Secondary 6-11
1364	25	0	Sinhala	Buddhists	Male	farmers & feild workers	20k>	Secondary 6-11
1365	23	0	Sinhala	Buddhists	Male	farmers & feild workers	20k>	Secondary 6-11
1366	75	0	Sinhala	Buddhists	Female	farmers & feild workers	<5k	No-schooling
1367	20	0	Sinhala	Buddhists	Female	farmers & feild workers	<5k	Secondary 6-11
1368	26	0	Sinhala	Buddhists	Female	farmers & feild workers	<5k	Secondary 6-11
1369	72	0	Sinhala	Buddhists	Female	farmers & feild workers	<5k	Primary 1-5
1370	66	0	Sinhala	Buddhists	Male	farmers & feild workers	5-20k	Primary 1-5
1371	23	0	Sinhala	Buddhists	Male	farmers & feild workers	20k>	Secondary 6-11
1372	21	0	Sinhala	Buddhists	Male	farmers & feild workers	20k>	Secondary 6-11
1373	61	0	Sinhala	Buddhists	Female	farmers & feild workers	20k>	Primary 1-5
1374	45	0	Sinhala	Buddhists	Male	farmers & feild workers	<5k	Secondary 6-11
1375	50	0	Sinhala	Buddhists	Male	farmers & feild workers	<5k	Secondary 6-11
1376	19	0	Sinhala	Buddhists	Female	farmers & feild workers	5-20k	Secondary 6-11
1377	57	0	Sinhala	Buddhists	Male	farmers & feild workers	<5k	Primary 1-5
1378	57	0	Sinhala	Buddhists	Male	farmers & feild workers	<5k	Primary 1-5
1379	22	0	Sinhala	Buddhists	Female	other	20k>	Secondary 6-11
1380	63	0	Sinhala	Buddhists	Male	farmers & feild workers	20k>	A/L
1381	51	0	Sinhala	Buddhists	Female	farmers & feild workers	20k>	A/L
1382	18	0	Sinhala	Buddhists	Male	farmers & feild workers	20k>	Secondary 6-11
1383	52	0	Sinhala	Buddhists	Male	farmers & feild workers	<5k	Primary 1-5
1384	8	0	Sinhala	Buddhists	Male	farmers & feild workers	<5k	Secondary 6-11
1385	3	0	Sinhala	Buddhists	Female	other	20k>	Secondary 6-11
1386	26	0	Sinhala	Buddhists	Male	other	20k>	Secondary 6-11
1387	57	0	Sinhala	Buddhists	Female	farmers & feild workers	5-20k	Primary 1-5
1388	47	0	Sinhala	Buddhists	Female	farmers & feild workers	<5k	Primary 1-5
1389	37	0	Sinhala	Buddhists	Male	farmers & feild workers	<5k	Secondary 6-11
1390	29	0	Sinhala	Buddhists	Female	farmers & feild workers	<5k	Secondary 6-11
1391	24	0	Sinhala	Buddhists	Female	other	20k>	Secondary 6-11
1392	25	0	Sinhala	Buddhists	Female	farmers & feild workers	5-20k	Primary 1-5
1393	32	0	Sinhala	Buddhists	Female	farmers & feild workers	<5k	Secondary 6-11
1394	52	0	Sinhala	Buddhists	Male	farmers & feild workers	20k>	Secondary 6-11
1395	36	0	Sinhala	Buddhists	Female	farmers & feild workers	<5k	Secondary 6-11
1396	56	1	Sinhala	Buddhists	Male	farmers & feild workers	<5k	Primary 1-5
1397	25	0	Sinhala	Buddhists	Male	other	20k>	Secondary 6-11
1398	58	0	Sinhala	Buddhists	Female	farmers & feild workers	<5k	Primary 1-5
1399	21	0	Sinhala	Buddhists	Male	farmers & feild workers	<5k	Primary 1-5
1400	63	0	Sinhala	Buddhists	Male	farmers & feild workers	5-20k	Primary 1-5
1401	43	0	Sinhala	Buddhists	Male	farmers & feild workers	<5k	Secondary 6-11
1402	10	0	Sinhala	Buddhists	Male	farmers & feild workers	<5k	Secondary 6-11
1403	12	0	Sinhala	Buddhists	Female	farmers & feild workers	<5k	Secondary 6-11
1404	16	0	Sinhala	Buddhists	Female	farmers & feild workers	<5k	Secondary 6-11
1405	38	0	Sinhala	Buddhists	Female	farmers & feild workers	<5k	Secondary 6-11
1406	11	0	Sinhala	Buddhists	Male	farmers & feild workers	<5k	Primary 1-5
1407	17	0	Sinhala	Buddhists	Female	farmers & feild workers	5-20k	Secondary 6-11
1408	27	0	Sinhala	Buddhists	Female	farmers & feild workers	<5k	Primary 1-5
1409	36	0	Sinhala	Buddhists	Female	farmers & feild workers	<5k	Primary 1-5
1410	3	0	Sinhala	Buddhists	Male	farmers & feild workers	5-20k	Primary 1-5
1411	37	0	Sinhala	Buddhists	Female	farmers & feild workers	5-20k	Secondary 6-11
1412	20	0	Sinhala	Buddhists	Female	farmers & feild workers	5-20k	Secondary 6-11
1413	20	0	Sinhala	Buddhists	Female	farmers & feild workers	5-20k	Secondary 6-11
1414	8	0	Sinhala	Buddhists	Male	farmers & feild workers	<5k	Primary 1-5
1415	35	0	Sinhala	Buddhists	Male	farmers & feild workers	5-20k	Primary 1-5
1416	28	0	Sinhala	Buddhists	Female	farmers & feild workers	5-20k	Primary 1-5
1417	15	0	Sinhala	Buddhists	Male	farmers & feild workers	5-20k	Secondary 6-11
1418	38	0	Sinhala	Buddhists	Male	farmers & feild workers	5-20k	Secondary 6-11
1419	47	0	Sinhala	Buddhists	Male	farmers & feild workers	<5k	Primary 1-5
1420	27	0	Sinhala	Buddhists	Female	farmers & feild workers	<5k	Primary 1-5
1421	13	0	Sinhala	Buddhists	Male	farmers & feild workers	5-20k	Secondary 6-11
1422	43	0	Sinhala	Buddhists	Female	farmers & feild workers	5-20k	Primary 1-5
1423	63	0	Sinhala	Buddhists	Female	farmers & feild workers	5-20k	Primary 1-5
1424	41	0	Sinhala	Buddhists	Female	farmers & feild workers	<5k	Secondary 6-11
1425	51	0	Sinhala	Buddhists	Male	farmers & feild workers	5-20k	Secondary 6-11
1426	47	0	Sinhala	Buddhists	Male	farmers & feild workers	5-20k	Primary 1-5
1427	55	0	Sinhala	Buddhists	Female	farmers & feild workers	<5k	No-schooling
1428	33	0	Sinhala	Buddhists	Male	farmers & feild workers	<5k	Secondary 6-11
1429	43	0	Sinhala	Buddhists	Male	farmers & feild workers	<5k	Primary 1-5
1430	49	0	Sinhala	Buddhists	Female	farmers & feild workers	5-20k	Secondary 6-11
1431	67	0	Sinhala	Buddhists	Female	farmers & feild workers	<5k	Primary 1-5
1432	44	0	Sinhala	Buddhists	Female	farmers & feild workers	<5k	Primary 1-5
1433	9	0	Sinhala	Buddhists	Male	other	20k>	A/L
1434	10	0	Sinhala	Buddhists	Male	farmers & feild workers	<5k	Secondary 6-11
1435	61	0	Sinhala	Buddhists	Female	farmers & feild workers	<5k	No-schooling
1436	21	0	Sinhala	Buddhists	Male	farmers & feild workers	5-20k	Primary 1-5
1437	35	0	Sinhala	Buddhists	Female	farmers & feild workers	5-20k	Secondary 6-11
1438	56	0	Sinhala	Buddhists	Female	other	20k>	A/L
1439	46	0	Sinhala	Buddhists	Female	other	<5k	Primary 1-5
1440	20	0	Sinhala	Buddhists	Female	farmers & feild workers	5-20k	Primary 1-5
1441	25	0	Sinhala	Buddhists	Male	farmers & feild workers	<5k	Primary 1-5
1442	38	0	Sinhala	Buddhists	Female	farmers & feild workers	5-20k	Secondary 6-11
1443	18	0	Sinhala	Buddhists	Female	farmers & feild workers	20k>	A/L
1444	4	0	Sinhala	Buddhists	Male	farmers & feild workers	<5k	Secondary 6-11
1445	38	0	Sinhala	Buddhists	Male	farmers & feild workers	5-20k	Primary 1-5
1446	36	0	Sinhala	Buddhists	Female	farmers & feild workers	5-20k	Primary 1-5
1447	8	0	Sinhala	Buddhists	Male	farmers & feild workers	5-20k	Primary 1-5
1448	5	0	Sinhala	Buddhists	Female	farmers & feild workers	5-20k	Primary 1-5
1449	29	0	Sinhala	Buddhists	Male	farmers & feild workers	<5k	No-schooling
1450	8	0	Sinhala	Buddhists	Female	other	5-20k	Secondary 6-11
1451	48	0	Sinhala	Buddhists	Male	other	<5k	Primary 1-5
1452	38	0	Sinhala	Buddhists	Male	farmers & feild workers	5-20k	Secondary 6-11
1453	9	0	Sinhala	Buddhists	Male	farmers & feild workers	5-20k	Primary 1-5
1454	12	0	Sinhala	Buddhists	Male	other	<5k	Primary 1-5
1455	28	0	Sinhala	Buddhists	Female	farmers & feild workers	<5k	Secondary 6-11
1456	8	0	Sinhala	Buddhists	Male	farmers & feild workers	<5k	Secondary 6-11
1457	33	0	Sinhala	Buddhists	Female	other	20k>	A/L
1458	21	0	Sinhala	Buddhists	Male	farmers & feild workers	20k>	A/L
1459	17	0	Sinhala	Buddhists	Female	farmers & feild workers	<5k	Primary 1-5
1460	67	0	Sinhala	Buddhists	Male	farmers & feild workers	<5k	Secondary 6-11
1461	54	0	Sinhala	Buddhists	Male	farmers & feild workers	5-20k	Primary 1-5
1462	45	0	Sinhala	Buddhists	Female	farmers & feild workers	5-20k	Primary 1-5
1463	34	0	Sinhala	Buddhists	Male	farmers & feild workers	<5k	Primary 1-5
1464	18	0	Sinhala	Buddhists	Female	farmers & feild workers	5-20k	Primary 1-5
1465	24	0	Sinhala	Buddhists	Male	farmers & feild workers	20k>	Secondary 6-11
1466	5	0	Sinhala	Buddhists	Male	farmers & feild workers	<5k	Secondary 6-11
1467	53	0	Sinhala	Buddhists	Male	farmers & feild workers	20k>	Secondary 6-11
1468	45	0	Sinhala	Buddhists	Female	farmers & feild workers	<5k	A/L
1469	45	0	Sinhala	Buddhists	Male	farmers & feild workers	20k>	A/L
1470	41	0	Sinhala	Buddhists	Female	farmers & feild workers	20k>	A/L
1471	40	0	Sinhala	Buddhists	Male	other	20k>	A/L
1472	4	0	Sinhala	Buddhists	Male	other	20k>	A/L
1473	14	0	Sinhala	Buddhists	Male	other	20k>	A/L
1474	20	0	Sinhala	Buddhists	Male	farmers & feild workers	<5k	Secondary 6-11
1475	18	0	Sinhala	Buddhists	Male	farmers & feild workers	<5k	Secondary 6-11
1476	15	0	Sinhala	Buddhists	Female	farmers & feild workers	<5k	Secondary 6-11
1477	23	0	Sinhala	Buddhists	Female	farmers & feild workers	<5k	No-schooling
1478	35	0	Sinhala	Buddhists	Male	farmers & feild workers	<5k	Secondary 6-11
1479	24	0	Sinhala	Buddhists	Female	farmers & feild workers	20k>	Secondary 6-11
1480	4	0	Sinhala	Buddhists	Female	farmers & feild workers	20k>	Secondary 6-11
1481	3	0	Sinhala	Buddhists	Female	farmers & feild workers	<5k	Primary 1-5
1482	7	0	Sinhala	Buddhists	Male	farmers & feild workers	5-20k	Secondary 6-11
1483	38	1	Sinhala	Buddhists	Female	farmers & feild workers	5-20k	Secondary 6-11
1484	8	0	Sinhala	Buddhists	Male	farmers & feild workers	5-20k	Secondary 6-11
1485	22	0	Sinhala	Buddhists	Female	farmers & feild workers	<5k	Secondary 6-11
1486	42	0	Sinhala	Buddhists	Male	other	5-20k	Secondary 6-11
1487	34	0	Sinhala	Buddhists	Female	other	5-20k	Secondary 6-11
1488	16	0	Sinhala	Buddhists	Female	other	5-20k	Secondary 6-11
1489	1	0	Sinhala	Buddhists	Male	farmers & feild workers	5-20k	Primary 1-5
1490	4	0	Sinhala	Buddhists	Male	farmers & feild workers	20k>	Secondary 6-11
1491	29	0	Sinhala	Buddhists	Male	farmers & feild workers	20k>	Secondary 6-11
1492	32	0	Sinhala	Buddhists	Female	farmers & feild workers	<5k	Secondary 6-11
1493	3	0	Sinhala	Buddhists	Female	other	20k>	A/L
1494	26	0	Sinhala	Buddhists	Male	farmers & feild workers	<5k	Secondary 6-11
1495	26	0	Sinhala	Buddhists	Female	farmers & feild workers	<5k	Secondary 6-11
1496	4	0	Sinhala	Buddhists	Male	farmers & feild workers	<5k	Secondary 6-11
1497	67	0	Sinhala	Buddhists	Male	farmers & feild workers	<5k	No-schooling
1498	24	0	Sinhala	Buddhists	Male	farmers & feild workers	<5k	No-schooling
1499	52	0	Sinhala	Buddhists	Male	farmers & feild workers	<5k	Primary 1-5
1500	45	0	Sinhala	Buddhists	Female	farmers & feild workers	<5k	Primary 1-5
1501	60	0	Sinhala	Buddhists	Female	farmers & feild workers	<5k	Secondary 6-11
1502	13	0	Sinhala	Buddhists	Male	farmers & feild workers	<5k	Secondary 6-11
1503	43	0	Sinhala	Buddhists	Male	farmers & feild workers	<5k	Secondary 6-11
1504	22	0	Sinhala	Buddhists	Male	farmers & feild workers	5-20k	Primary 1-5
1505	26	0	Sinhala	Buddhists	Female	farmers & feild workers	20k>	Secondary 6-11
1506	23	0	Sinhala	Buddhists	Female	other	20k>	A/L
1507	21	0	Sinhala	Buddhists	Male	farmers & feild workers	<5k	Secondary 6-11
1508	18	0	Sinhala	Buddhists	Female	farmers & feild workers	<5k	Primary 1-5
1509	14	0	Sinhala	Buddhists	Male	farmers & feild workers	<5k	Primary 1-5
1510	24	0	Sinhala	Buddhists	Female	farmers & feild workers	<5k	Primary 1-5
1511	3	0	Sinhala	Buddhists	Male	farmers & feild workers	<5k	Primary 1-5
1512	24	0	Sinhala	Buddhists	Female	other	20k>	Secondary 6-11
1513	4	0	Sinhala	Buddhists	Female	other	20k>	Secondary 6-11
1514	49	0	Sinhala	Buddhists	Male	farmers & feild workers	<5k	Secondary 6-11
1515	38	0	Sinhala	Buddhists	Female	farmers & feild workers	<5k	Secondary 6-11
1516	46	0	Sinhala	Buddhists	Male	farmers & feild workers	<5k	Secondary 6-11
1517	10	0	Sinhala	Buddhists	Female	farmers & feild workers	5-20k	Secondary 6-11
1518	26	0	Sinhala	Buddhists	Male	other	20k>	A/L
1519	12	0	Sinhala	Buddhists	Male	farmers & feild workers	5-20k	Secondary 6-11
1520	41	0	Sinhala	Buddhists	Female	farmers & feild workers	<5k	Secondary 6-11
1521	49	0	Sinhala	Buddhists	Female	farmers & feild workers	20k>	Secondary 6-11
1522	21	0	Sinhala	Buddhists	Female	farmers & feild workers	20k>	Secondary 6-11
1523	60	0	Sinhala	Buddhists	Male	farmers & feild workers	<5k	Primary 1-5
1524	19	0	Sinhala	Buddhists	Male	farmers & feild workers	<5k	Secondary 6-11
1525	10	0	Sinhala	Buddhists	Female	farmers & feild workers	<5k	Secondary 6-11
1526	5	0	Sinhala	Buddhists	Female	farmers & feild workers	<5k	Secondary 6-11
1527	20	0	Sinhala	Buddhists	Male	farmers & feild workers	<5k	Secondary 6-11
1528	61	0	Sinhala	Buddhists	Female	farmers & feild workers	<5k	Primary 1-5
1529	12	0	Sinhala	Buddhists	Female	other	5-20k	Secondary 6-11
1530	14	0	Sinhala	Buddhists	Female	farmers & feild workers	5-20k	Secondary 6-11
1531	56	0	Sinhala	Buddhists	Male	farmers & feild workers	5-20k	Primary 1-5
1532	17	0	Sinhala	Buddhists	Female	farmers & feild workers	<5k	Secondary 6-11
1533	79	0	Sinhala	Buddhists	Male	farmers & feild workers	<5k	Primary 1-5
1534	17	0	Sinhala	Buddhists	Female	other	<5k	Primary 1-5
1535	17	0	Sinhala	Buddhists	Female	farmers & feild workers	5-20k	Secondary 6-11
1536	53	0	Sinhala	Buddhists	Female	farmers & feild workers	5-20k	Primary 1-5
1537	25	0	Sinhala	Buddhists	Male	other	20k>	Secondary 6-11
1538	77	0	Sinhala	Buddhists	Female	farmers & feild workers	<5k	Primary 1-5
1539	53	0	Sinhala	Buddhists	Female	farmers & feild workers	<5k	Primary 1-5
1540	24	0	Sinhala	Buddhists	Male	farmers & feild workers	<5k	Primary 1-5
1541	19	0	Sinhala	Buddhists	Female	farmers & feild workers	<5k	Primary 1-5
1542	24	0	Sinhala	Buddhists	Male	farmers & feild workers	5-20k	Primary 1-5
1543	33	0	Sinhala	Buddhists	Male	farmers & feild workers	5-20k	Secondary 6-11
1544	33	0	Sinhala	Buddhists	Female	farmers & feild workers	<5k	Secondary 6-11
1545	50	0	Sinhala	Buddhists	Female	farmers & feild workers	<5k	Secondary 6-11
1546	52	0	Sinhala	Buddhists	Male	farmers & feild workers	<5k	Primary 1-5
1547	38	0	Sinhala	Buddhists	Male	farmers & feild workers	<5k	Secondary 6-11
1548	63	0	Sinhala	Buddhists	Female	farmers & feild workers	5-20k	Secondary 6-11
1549	11	0	Sinhala	Buddhists	Male	farmers & feild workers	<5k	Primary 1-5
1550	72	0	Sinhala	Buddhists	Male	farmers & feild workers	5-20k	Secondary 6-11
1551	50	0	Sinhala	Buddhists	Male	farmers & feild workers	<5k	Secondary 6-11
1552	40	0	Sinhala	Buddhists	Female	farmers & feild workers	5-20k	Secondary 6-11
1553	44	0	Sinhala	Buddhists	Male	farmers & feild workers	5-20k	Secondary 6-11
1554	12	0	Sinhala	Buddhists	Male	farmers & feild workers	<5k	Primary 1-5
1555	7	0	Sinhala	Buddhists	Female	farmers & feild workers	<5k	Secondary 6-11
1556	55	0	Sinhala	Buddhists	Male	farmers & feild workers	5-20k	Primary 1-5
1557	44	0	Sinhala	Buddhists	Male	farmers & feild workers	5-20k	Secondary 6-11
1558	23	0	Sinhala	Buddhists	Male	farmers & feild workers	5-20k	Secondary 6-11
1559	13	0	Sinhala	Buddhists	Female	other	5-20k	Secondary 6-11
1560	58	0	Sinhala	Buddhists	Female	farmers & feild workers	<5k	Secondary 6-11
1561	64	0	Sinhala	Buddhists	Male	farmers & feild workers	<5k	Secondary 6-11
1562	24	0	Sinhala	Buddhists	Female	other	20k>	A/L
1563	8	0	Sinhala	Buddhists	Female	other	5-20k	Secondary 6-11
1564	27	0	Sinhala	Buddhists	Male	other	5-20k	A/L
1565	30	0	Sinhala	Buddhists	Female	farmers & feild workers	<5k	Primary 1-5
1566	3	0	Sinhala	Buddhists	Female	farmers & feild workers	<5k	Primary 1-5
1567	25	0	Sinhala	Buddhists	Male	other	20k>	A/L
1568	25	0	Sinhala	Buddhists	Female	farmers & feild workers	5-20k	Secondary 6-11
1569	8	0	Sinhala	Buddhists	Female	farmers & feild workers	<5k	Primary 1-5
1570	39	0	Sinhala	Buddhists	Male	farmers & feild workers	<5k	Secondary 6-11
1571	6	0	Sinhala	Buddhists	Male	farmers & feild workers	5-20k	above A/L
1572	87	0	Sinhala	Buddhists	Female	farmers & feild workers	5-20k	Primary 1-5
1573	15	0	Sinhala	Buddhists	Male	farmers & feild workers	5-20k	Primary 1-5
1574	56	0	Sinhala	Buddhists	Male	farmers & feild workers	<5k	No-schooling
1575	13	0	Sinhala	Buddhists	Male	other	20k>	Secondary 6-11
1576	1	0	Sinhala	Buddhists	Female	farmers & feild workers	5-20k	above A/L
1577	71	0	Sinhala	Buddhists	Female	farmers & feild workers	20k>	A/L
1578	31	0	Sinhala	Buddhists	Female	farmers & feild workers	20k>	A/L
1579	18	0	Sinhala	Buddhists	Female	farmers & feild workers	<5k	Secondary 6-11
1580	42	0	Sinhala	Buddhists	Female	farmers & feild workers	5-20k	Secondary 6-11
1581	61	0	Sinhala	Buddhists	Male	farmers & feild workers	<5k	Secondary 6-11
1582	49	0	Sinhala	Buddhists	Female	farmers & feild workers	<5k	Secondary 6-11
1583	20	0	Sinhala	Buddhists	Female	farmers & feild workers	20k>	A/L
1584	16	0	Sinhala	Buddhists	Female	farmers & feild workers	20k>	A/L
1585	68	0	Sinhala	Buddhists	Male	farmers & feild workers	5-20k	above A/L
1586	51	0	Sinhala	Buddhists	Male	farmers & feild workers	5-20k	Secondary 6-11
1587	45	0	Sinhala	Buddhists	Female	farmers & feild workers	5-20k	Secondary 6-11
1588	71	0	Sinhala	Buddhists	Male	farmers & feild workers	<5k	Secondary 6-11
1589	6	0	Sinhala	Buddhists	Male	farmers & feild workers	20k>	A/L
1590	15	0	Sinhala	Buddhists	Male	farmers & feild workers	5-20k	Secondary 6-11
1591	27	0	Sinhala	Buddhists	Female	farmers & feild workers	5-20k	Primary 1-5
1592	31	0	Sinhala	Buddhists	Male	farmers & feild workers	5-20k	Primary 1-5
1593	39	0	Sinhala	Buddhists	Male	other	5-20k	Secondary 6-11
1594	38	0	Sinhala	Buddhists	Female	farmers & feild workers	20k>	A/L
1595	35	0	Sinhala	Buddhists	Female	farmers & feild workers	5-20k	above A/L
1596	42	0	Sinhala	Buddhists	Female	farmers & feild workers	<5k	Primary 1-5
1597	8	0	Sinhala	Buddhists	Female	other	20k>	Secondary 6-11
1598	32	0	Sinhala	Buddhists	Male	other	20k>	Secondary 6-11
1599	47	0	Sinhala	Buddhists	Male	farmers & feild workers	<5k	Primary 1-5
1600	38	0	Sinhala	Buddhists	Female	farmers & feild workers	<5k	Primary 1-5
1601	67	0	Sinhala	Buddhists	Male	farmers & feild workers	5-20k	Secondary 6-11
1602	4	0	Sinhala	Buddhists	Female	farmers & feild workers	<5k	Primary 1-5
1603	26	0	Sinhala	Buddhists	Female	other	20k>	Secondary 6-11
1604	28	0	Sinhala	Buddhists	Female	farmers & feild workers	5-20k	Secondary 6-11
1605	30	0	Sinhala	Buddhists	Male	farmers & feild workers	5-20k	Secondary 6-11
1606	46	0	Sinhala	Buddhists	Male	farmers & feild workers	<5k	Secondary 6-11
1607	18	0	Sinhala	Buddhists	Female	farmers & feild workers	20k>	A/L
1608	3	0	Sinhala	Buddhists	Female	farmers & feild workers	20k>	A/L
1609	50	0	Sinhala	Buddhists	Female	farmers & feild workers	<5k	Secondary 6-11
1610	35	0	Sinhala	Buddhists	Male	other	5-20k	A/L
1611	53	0	Sinhala	Buddhists	Female	farmers & feild workers	<5k	No-schooling
1612	68	0	Sinhala	Buddhists	Male	farmers & feild workers	20k>	A/L
1613	36	0	Sinhala	Buddhists	Female	other	5-20k	Secondary 6-11
1614	38	0	Sinhala	Buddhists	Female	other	20k>	Secondary 6-11
1615	71	0	Sinhala	Buddhists	Female	other	20k>	Secondary 6-11
1616	1	0	Sinhala	Buddhists	Male	other	20k>	Secondary 6-11
1617	54	0	Sinhala	Buddhists	Male	other	20k>	Secondary 6-11
1618	56	0	Sinhala	Buddhists	Male	farmers & feild workers	20k>	A/L
1619	31	0	Sinhala	Buddhists	Male	other	5-20k	Secondary 6-11
1620	38	0	Sinhala	Buddhists	Male	farmers & feild workers	20k>	A/L
1621	77	0	Sinhala	Buddhists	Male	farmers & feild workers	<5k	Secondary 6-11
1622	14	0	Sinhala	Buddhists	Female	farmers & feild workers	20k>	A/L
1623	55	0	Sinhala	Buddhists	Male	farmers & feild workers	20k>	A/L
1624	48	0	Sinhala	Buddhists	Female	farmers & feild workers	20k>	A/L
1625	35	0	Sinhala	Buddhists	Female	other	20k>	A/L
1626	12	0	Sinhala	Buddhists	Male	other	20k>	A/L
1627	8	0	Sinhala	Buddhists	Male	other	20k>	A/L
1628	12	0	Sinhala	Buddhists	Male	other	5-20k	Secondary 6-11
1629	68	0	Sinhala	Buddhists	Female	farmers & feild workers	<5k	Secondary 6-11
1630	41	0	Sinhala	Buddhists	Female	farmers & feild workers	<5k	Secondary 6-11
1631	37	0	Sinhala	Buddhists	Female	other	5-20k	Secondary 6-11
1632	55	0	Sinhala	Buddhists	Female	farmers & feild workers	20k>	A/L
1633	14	0	Sinhala	Buddhists	Male	farmers & feild workers	20k>	A/L
1634	57	0	Sinhala	Buddhists	Male	farmers & feild workers	20k>	A/L
1635	77	0	Sinhala	Buddhists	Female	farmers & feild workers	<5k	Primary 1-5
1636	10	0	Sinhala	Buddhists	Female	other	20k>	Secondary 6-11
1637	18	0	Sinhala	Buddhists	Male	farmers & feild workers	5-20k	Secondary 6-11
1638	10	0	Sinhala	Buddhists	Male	farmers & feild workers	5-20k	Secondary 6-11
1639	31	0	Sinhala	Buddhists	Female	other	20k>	Secondary 6-11
1640	4	0	Sinhala	Buddhists	Female	other	20k>	Secondary 6-11
1641	19	0	Sinhala	Buddhists	Male	other	5-20k	A/L
1642	27	0	Sinhala	Buddhists	Male	other	20k>	Secondary 6-11
1643	23	0	Sinhala	Buddhists	Male	other	20k>	Secondary 6-11
1644	53	0	Sinhala	Buddhists	Female	farmers & feild workers	5-20k	Secondary 6-11
1645	39	0	Sinhala	Buddhists	Female	other	20k>	Secondary 6-11
1646	6	0	Sinhala	Buddhists	Female	other	20k>	Secondary 6-11
1647	8	0	Sinhala	Buddhists	Female	other	20k>	Secondary 6-11
1648	20	0	Sinhala	Buddhists	Male	farmers & feild workers	<5k	Secondary 6-11
1649	68	0	Sinhala	Buddhists	Male	farmers & feild workers	5-20k	Secondary 6-11
1650	58	0	Sinhala	Buddhists	Female	farmers & feild workers	5-20k	Secondary 6-11
1651	34	0	Sinhala	Buddhists	Female	other	5-20k	A/L
1652	40	0	Sinhala	Buddhists	Male	other	5-20k	Secondary 6-11
1653	38	0	Sinhala	Buddhists	Male	other	20k>	Secondary 6-11
1654	7	0	Sinhala	Buddhists	Female	farmers & feild workers	5-20k	Secondary 6-11
1655	72	0	Sinhala	Buddhists	Male	other	20k>	Secondary 6-11
1656	15	0	Sinhala	Buddhists	Female	other	5-20k	Secondary 6-11
1657	25	0	Sinhala	Buddhists	Female	other	5-20k	A/L
1658	42	0	Sinhala	Buddhists	Male	farmers & feild workers	<5k	Secondary 6-11
1659	7	0	Sinhala	Buddhists	Male	farmers & feild workers	<5k	Secondary 6-11
1660	46	0	Sinhala	Buddhists	Male	other	20k>	A/L
1661	21	0	Sinhala	Buddhists	Male	farmers & feild workers	5-20k	Primary 1-5
1662	53	0	Sinhala	Buddhists	Female	farmers & feild workers	20k>	A/L
1663	27	0	Sinhala	Buddhists	Male	farmers & feild workers	5-20k	Secondary 6-11
1664	7	0	Sinhala	Buddhists	Male	other	5-20k	A/L
1665	57	0	Sinhala	Buddhists	Male	other	5-20k	A/L
1666	49	0	Sinhala	Buddhists	Female	other	5-20k	A/L
1667	11	0	Sinhala	Buddhists	Male	other	5-20k	Secondary 6-11
1668	48	0	Sinhala	Buddhists	Female	farmers & feild workers	5-20k	Secondary 6-11
1669	29	0	Sinhala	Buddhists	Male	farmers & feild workers	<5k	Secondary 6-11
1670	7	0	Sinhala	Buddhists	Male	other	5-20k	Secondary 6-11
1671	45	0	Sinhala	Buddhists	Female	other	20k>	Secondary 6-11
1672	2	0	Sinhala	Buddhists	Female	other	20k>	Secondary 6-11
1673	20	0	Sinhala	Buddhists	Male	farmers & feild workers	5-20k	Secondary 6-11
1674	22	0	Sinhala	Buddhists	Male	farmers & feild workers	5-20k	Secondary 6-11
1675	63	0	Sinhala	Buddhists	Male	other	5-20k	Secondary 6-11
1676	1	0	Sinhala	Buddhists	Female	farmers & feild workers	<5k	Secondary 6-11
1677	29	0	Sinhala	Buddhists	Female	other	5-20k	Secondary 6-11
1678	62	0	Sinhala	Buddhists	Female	other	5-20k	Secondary 6-11
1679	14	0	Sinhala	Buddhists	Male	farmers & feild workers	<5k	Secondary 6-11
1680	6	0	Sinhala	Buddhists	Male	farmers & feild workers	<5k	Secondary 6-11
1681	52	0	Sinhala	Buddhists	Female	farmers & feild workers	5-20k	Secondary 6-11
1682	53	0	Sinhala	Buddhists	Male	other	20k>	Secondary 6-11
1683	28	0	Sinhala	Buddhists	Female	farmers & feild workers	<5k	Secondary 6-11
1684	50	0	Sinhala	Buddhists	Male	farmers & feild workers	5-20k	Secondary 6-11
1685	34	0	Sinhala	Buddhists	Male	farmers & feild workers	5-20k	Primary 1-5
1686	18	0	Sinhala	Buddhists	Female	farmers & feild workers	5-20k	No-schooling
1687	62	0	Sinhala	Buddhists	Female	farmers & feild workers	5-20k	Primary 1-5
1688	79	0	Sinhala	Buddhists	Female	farmers & feild workers	<5k	Primary 1-5
1689	22	0	Sinhala	Buddhists	Male	farmers & feild workers	5-20k	No-schooling
1690	69	0	Sinhala	Buddhists	Female	farmers & feild workers	<5k	No-schooling
1691	76	0	Sinhala	Buddhists	Female	farmers & feild workers	<5k	Secondary 6-11
1692	11	0	Sinhala	Buddhists	Male	farmers & feild workers	5-20k	Secondary 6-11
1693	53	0	Sinhala	Buddhists	Female	farmers & feild workers	<5k	No-schooling
1694	39	0	Sinhala	Buddhists	Male	farmers & feild workers	<5k	Primary 1-5
1695	72	0	Sinhala	Buddhists	Male	farmers & feild workers	<5k	Secondary 6-11
1696	31	0	Sinhala	Buddhists	Female	farmers & feild workers	5-20k	Secondary 6-11
1697	38	0	Sinhala	Buddhists	Male	farmers & feild workers	5-20k	Secondary 6-11
1698	63	0	Sinhala	Buddhists	Male	farmers & feild workers	5-20k	Primary 1-5
1699	55	1	Sinhala	Buddhists	Male	farmers & feild workers	<5k	Secondary 6-11
1700	50	0	Sinhala	Buddhists	Female	farmers & feild workers	<5k	Secondary 6-11
1701	29	0	Sinhala	Buddhists	Male	farmers & feild workers	20k>	Secondary 6-11
1702	63	0	Sinhala	Buddhists	Male	farmers & feild workers	<5k	No-schooling
1703	41	0	Sinhala	Buddhists	Male	farmers & feild workers	5-20k	Primary 1-5
1704	20	0	Sinhala	Buddhists	Female	farmers & feild workers	5-20k	Primary 1-5
1705	31	0	Sinhala	Buddhists	Female	farmers & feild workers	5-20k	Secondary 6-11
1706	47	0	Sinhala	Buddhists	Female	farmers & feild workers	5-20k	No-schooling
1707	57	0	Sinhala	Buddhists	Female	farmers & feild workers	5-20k	Primary 1-5
1708	7	0	Sinhala	Buddhists	Male	farmers & feild workers	20k>	A/L
1709	20	0	Sinhala	Buddhists	Female	farmers & feild workers	5-20k	Secondary 6-11
1710	41	0	Sinhala	Buddhists	Male	farmers & feild workers	5-20k	Secondary 6-11
1711	72	0	Sinhala	Buddhists	Male	farmers & feild workers	<5k	No-schooling
1712	36	0	Sinhala	Buddhists	Female	farmers & feild workers	5-20k	Secondary 6-11
1713	12	0	Sinhala	Buddhists	Male	farmers & feild workers	5-20k	Secondary 6-11
1714	28	0	Sinhala	Buddhists	Female	farmers & feild workers	5-20k	Secondary 6-11
1715	49	0	Sinhala	Buddhists	Male	farmers & feild workers	5-20k	No-schooling
1716	15	0	Sinhala	Buddhists	Female	farmers & feild workers	<5k	Secondary 6-11
1717	4	0	Sinhala	Buddhists	Male	farmers & feild workers	5-20k	Secondary 6-11
1718	44	0	Sinhala	Buddhists	Female	farmers & feild workers	<5k	Secondary 6-11
1719	55	0	Sinhala	Buddhists	Male	farmers & feild workers	<5k	Secondary 6-11
1720	69	0	Sinhala	Buddhists	Female	farmers & feild workers	5-20k	Secondary 6-11
1721	13	0	Sinhala	Buddhists	Male	farmers & feild workers	<5k	Primary 1-5
1722	54	0	Sinhala	Buddhists	Male	farmers & feild workers	<5k	Secondary 6-11
1723	19	0	Sinhala	Buddhists	Male	farmers & feild workers	5-20k	Secondary 6-11
1724	60	0	Sinhala	Buddhists	Male	farmers & feild workers	5-20k	Primary 1-5
1725	59	0	Sinhala	Buddhists	Female	farmers & feild workers	<5k	Primary 1-5
1726	39	0	Sinhala	Buddhists	Male	farmers & feild workers	<5k	Primary 1-5
1727	44	0	Sinhala	Buddhists	Male	farmers & feild workers	5-20k	Secondary 6-11
1728	60	0	Sinhala	Buddhists	Male	farmers & feild workers	<5k	Primary 1-5
1729	47	0	Sinhala	Buddhists	Male	farmers & feild workers	20k>	A/L
1730	48	0	Sinhala	Buddhists	Female	farmers & feild workers	20k>	A/L
1731	55	0	Sinhala	Buddhists	Female	farmers & feild workers	<5k	Primary 1-5
1732	39	0	Sinhala	Buddhists	Female	farmers & feild workers	<5k	Primary 1-5
1733	17	0	Sinhala	Buddhists	Male	farmers & feild workers	<5k	Primary 1-5
1734	43	0	Sinhala	Buddhists	Male	farmers & feild workers	5-20k	Secondary 6-11
1735	59	0	Sinhala	Buddhists	Female	farmers & feild workers	5-20k	A/L
1736	38	0	Sinhala	Buddhists	Female	farmers & feild workers	5-20k	Secondary 6-11
1737	25	0	Sinhala	Buddhists	Male	farmers & feild workers	<5k	Secondary 6-11
1738	71	0	Sinhala	Buddhists	Male	farmers & feild workers	20k>	Secondary 6-11
1739	58	0	Sinhala	Buddhists	Female	farmers & feild workers	20k>	Secondary 6-11
1740	37	0	Sinhala	Buddhists	Female	farmers & feild workers	20k>	Secondary 6-11
1741	3	0	Sinhala	Buddhists	Male	farmers & feild workers	<5k	No-schooling
1742	42	0	Sinhala	Buddhists	Female	farmers & feild workers	5-20k	Secondary 6-11
1743	4	0	Sinhala	Buddhists	Male	farmers & feild workers	5-20k	Secondary 6-11
1744	63	0	Sinhala	Buddhists	Female	farmers & feild workers	5-20k	Secondary 6-11
1745	2	0	Sinhala	Buddhists	Male	farmers & feild workers	20k>	A/L
1746	7	0	Sinhala	Buddhists	Male	farmers & feild workers	20k>	A/L
1747	38	0	Sinhala	Buddhists	Male	farmers & feild workers	20k>	Secondary 6-11
1748	32	0	Sinhala	Buddhists	Female	farmers & feild workers	20k>	Secondary 6-11
1749	43	0	Sinhala	Buddhists	Male	farmers & feild workers	<5k	Primary 1-5
1750	38	0	Sinhala	Buddhists	Female	farmers & feild workers	<5k	Primary 1-5
1751	3	0	Sinhala	Buddhists	Female	farmers & feild workers	5-20k	Secondary 6-11
1752	23	0	Sinhala	Buddhists	Male	farmers & feild workers	5-20k	Secondary 6-11
1753	65	0	Sinhala	Buddhists	Female	farmers & feild workers	<5k	Secondary 6-11
1754	36	0	Sinhala	Buddhists	Male	farmers & feild workers	5-20k	Secondary 6-11
1755	27	0	Sinhala	Buddhists	Male	farmers & feild workers	<5k	Primary 1-5
1756	24	0	Sinhala	Buddhists	Male	farmers & feild workers	5-20k	Secondary 6-11
1757	66	0	Sinhala	Buddhists	Male	farmers & feild workers	5-20k	Secondary 6-11
1758	13	0	Sinhala	Buddhists	Female	farmers & feild workers	5-20k	Secondary 6-11
1759	18	0	Sinhala	Buddhists	Female	farmers & feild workers	5-20k	Secondary 6-11
1760	38	0	Sinhala	Buddhists	Female	farmers & feild workers	5-20k	Primary 1-5
1761	6	0	Sinhala	Buddhists	Male	farmers & feild workers	5-20k	Primary 1-5
1762	15	0	Sinhala	Buddhists	Female	farmers & feild workers	20k>	Secondary 6-11
1763	44	0	Sinhala	Buddhists	Male	farmers & feild workers	5-20k	Secondary 6-11
1764	55	0	Sinhala	Buddhists	Female	farmers & feild workers	5-20k	Primary 1-5
1765	67	0	Sinhala	Buddhists	Male	farmers & feild workers	<5k	Primary 1-5
1766	8	0	Sinhala	Buddhists	Male	farmers & feild workers	<5k	Secondary 6-11
1767	66	0	Sinhala	Buddhists	Female	farmers & feild workers	<5k	Secondary 6-11
1768	19	0	Sinhala	Buddhists	Female	farmers & feild workers	5-20k	Secondary 6-11
1769	53	0	Sinhala	Buddhists	Female	farmers & feild workers	<5k	Primary 1-5
1770	63	0	Sinhala	Buddhists	Male	farmers & feild workers	5-20k	A/L
1771	34	0	Sinhala	Buddhists	Female	farmers & feild workers	5-20k	Secondary 6-11
1772	34	0	Sinhala	Buddhists	Male	farmers & feild workers	20k>	Secondary 6-11
1773	32	0	Sinhala	Buddhists	Female	farmers & feild workers	<5k	Primary 1-5
1774	40	0	Sinhala	Buddhists	Female	farmers & feild workers	<5k	No-schooling
1775	60	0	Sinhala	Buddhists	Male	farmers & feild workers	<5k	Primary 1-5
1776	44	0	Sinhala	Buddhists	Female	farmers & feild workers	<5k	Primary 1-5
1777	43	0	Sinhala	Buddhists	Male	farmers & feild workers	<5k	No-schooling
1778	9	0	Sinhala	Buddhists	Male	farmers & feild workers	5-20k	Primary 1-5
1779	16	0	Sinhala	Buddhists	Female	farmers & feild workers	<5k	No-schooling
1780	6	0	Sinhala	Buddhists	Female	farmers & feild workers	<5k	No-schooling
1781	58	0	Sinhala	Buddhists	Male	farmers & feild workers	<5k	Primary 1-5
1782	12	0	Sinhala	Buddhists	Male	farmers & feild workers	5-20k	Secondary 6-11
1783	45	0	Sinhala	Buddhists	Male	farmers & feild workers	5-20k	Secondary 6-11
1784	52	0	Sinhala	Buddhists	Female	farmers & feild workers	5-20k	Primary 1-5
1785	32	0	Sinhala	Buddhists	Female	farmers & feild workers	5-20k	Primary 1-5
1786	4	0	Sinhala	Buddhists	Female	farmers & feild workers	20k>	Secondary 6-11
1787	57	0	Sinhala	Buddhists	Male	farmers & feild workers	5-20k	Primary 1-5
1788	18	0	Sinhala	Buddhists	Female	farmers & feild workers	<5k	Secondary 6-11
1789	12	0	Sinhala	Buddhists	Male	farmers & feild workers	<5k	Secondary 6-11
1790	54	0	Sinhala	Buddhists	Female	farmers & feild workers	5-20k	Secondary 6-11
1791	80	0	Sinhala	Buddhists	Female	farmers & feild workers	<5k	Secondary 6-11
1792	4	0	Sinhala	Buddhists	Male	farmers & feild workers	5-20k	Secondary 6-11
1793	41	1	Sinhala	Buddhists	Female	farmers & feild workers	5-20k	Secondary 6-11
1794	43	0	Sinhala	Buddhists	Female	farmers & feild workers	20k>	A/L
1795	43	0	Sinhala	Buddhists	Female	farmers & feild workers	5-20k	Secondary 6-11
1796	31	0	Sinhala	Buddhists	Male	farmers & feild workers	5-20k	Primary 1-5
1797	52	0	Sinhala	Buddhists	Male	farmers & feild workers	5-20k	Primary 1-5
1798	34	0	Sinhala	Buddhists	Male	farmers & feild workers	5-20k	No-schooling
1799	20	0	Sinhala	Buddhists	Female	farmers & feild workers	20k>	A/L
1800	41	0	Sinhala	Buddhists	Male	farmers & feild workers	20k>	A/L
1801	32	0	Sinhala	Buddhists	Male	farmers & feild workers	5-20k	No-schooling
1802	44	0	Sinhala	Buddhists	Male	farmers & feild workers	<5k	Secondary 6-11
1803	14	0	Sinhala	Buddhists	Male	farmers & feild workers	20k>	Secondary 6-11
1804	15	0	Sinhala	Buddhists	Male	farmers & feild workers	<5k	Secondary 6-11
1805	63	0	Sinhala	Buddhists	Female	farmers & feild workers	5-20k	No-schooling
1806	27	0	Sinhala	Buddhists	Female	farmers & feild workers	20k>	Secondary 6-11
1807	12	0	Sinhala	Buddhists	Male	farmers & feild workers	5-20k	Secondary 6-11
1808	62	0	Sinhala	Buddhists	Male	farmers & feild workers	5-20k	Secondary 6-11
1809	8	0	Sinhala	Buddhists	Female	farmers & feild workers	5-20k	Secondary 6-11
1810	83	0	Sinhala	Buddhists	Female	farmers & feild workers	<5k	No-schooling
1811	24	0	Sinhala	Buddhists	Female	farmers & feild workers	<5k	Secondary 6-11
1812	56	0	Sinhala	Buddhists	Female	farmers & feild workers	<5k	Secondary 6-11
1813	36	0	Sinhala	Buddhists	Female	farmers & feild workers	<5k	Secondary 6-11
1814	22	0	Sinhala	Buddhists	Female	farmers & feild workers	<5k	No-schooling
1815	54	0	Sinhala	Buddhists	Female	farmers & feild workers	<5k	Secondary 6-11
1816	27	0	Sinhala	Buddhists	Male	farmers & feild workers	<5k	No-schooling
1817	29	0	Sinhala	Buddhists	Male	farmers & feild workers	<5k	Secondary 6-11
1818	9	0	Sinhala	Buddhists	Female	farmers & feild workers	5-20k	Secondary 6-11
1819	53	0	Sinhala	Buddhists	Male	farmers & feild workers	<5k	Secondary 6-11
1820	2	0	Sinhala	Buddhists	Female	farmers & feild workers	5-20k	Secondary 6-11
1821	15	0	Sinhala	Buddhists	Male	farmers & feild workers	5-20k	Secondary 6-11
1822	44	0	Sinhala	Buddhists	Male	farmers & feild workers	20k>	Secondary 6-11
1823	4	0	Sinhala	Buddhists	Male	farmers & feild workers	<5k	Secondary 6-11
1824	7	0	Sinhala	Buddhists	Male	farmers & feild workers	<5k	Secondary 6-11
1825	2	0	Sinhala	Buddhists	Male	farmers & feild workers	<5k	Secondary 6-11
1826	44	0	Sinhala	Buddhists	Female	farmers & feild workers	5-20k	Secondary 6-11
1827	37	0	Sinhala	Buddhists	Male	farmers & feild workers	<5k	Secondary 6-11
1828	9	0	Sinhala	Buddhists	Male	farmers & feild workers	<5k	Secondary 6-11
1829	51	0	Sinhala	Buddhists	Female	farmers & feild workers	<5k	No-schooling
1830	14	0	Sinhala	Buddhists	Female	farmers & feild workers	20k>	Secondary 6-11
1831	70	0	Sinhala	Buddhists	Female	farmers & feild workers	<5k	Secondary 6-11
1832	39	0	Sinhala	Buddhists	Female	farmers & feild workers	20k>	Secondary 6-11
1833	17	0	Sinhala	Buddhists	Female	farmers & feild workers	20k>	Secondary 6-11
1834	62	0	Sinhala	Buddhists	Female	farmers & feild workers	5-20k	Secondary 6-11
1835	55	0	Sinhala	Buddhists	Male	farmers & feild workers	<5k	Secondary 6-11
1836	47	0	Sinhala	Buddhists	Male	farmers & feild workers	20k>	Secondary 6-11
1837	31	0	Sinhala	Buddhists	Female	farmers & feild workers	5-20k	Secondary 6-11
1838	4	0	Sinhala	Buddhists	Female	farmers & feild workers	5-20k	Secondary 6-11
1839	32	0	Sinhala	Buddhists	Female	farmers & feild workers	<5k	Secondary 6-11
1840	55	0	Sinhala	Buddhists	Female	farmers & feild workers	5-20k	Secondary 6-11
1841	58	0	Sinhala	Buddhists	Female	farmers & feild workers	5-20k	Primary 1-5
1842	35	0	Sinhala	Buddhists	Female	farmers & feild workers	<5k	Secondary 6-11
1843	63	0	Sinhala	Buddhists	Male	farmers & feild workers	5-20k	Secondary 6-11
1844	72	0	Sinhala	Buddhists	Female	farmers & feild workers	<5k	Primary 1-5
1845	42	0	Sinhala	Buddhists	Female	farmers & feild workers	20k>	Secondary 6-11
1846	58	0	Sinhala	Buddhists	Male	farmers & feild workers	<5k	Primary 1-5
1847	64	0	Sinhala	Buddhists	Male	farmers & feild workers	5-20k	Secondary 6-11
1848	35	0	Sinhala	Buddhists	Male	farmers & feild workers	<5k	Primary 1-5
1849	61	0	Sinhala	Buddhists	Male	farmers & feild workers	5-20k	Primary 1-5
1850	65	0	Sinhala	Buddhists	Female	farmers & feild workers	<5k	Secondary 6-11
1851	52	0	Sinhala	Buddhists	Female	farmers & feild workers	<5k	Primary 1-5
1852	12	0	Sinhala	Buddhists	Female	farmers & feild workers	20k>	Secondary 6-11
1853	53	0	Sinhala	Buddhists	Male	farmers & feild workers	5-20k	A/L
1854	47	0	Sinhala	Buddhists	Female	farmers & feild workers	<5k	Secondary 6-11
1855	6	0	Sinhala	Buddhists	Male	farmers & feild workers	<5k	Secondary 6-11
1856	29	0	Sinhala	Buddhists	Male	other	20k>	A/L
1857	39	0	Sinhala	Buddhists	Male	farmers & feild workers	<5k	Secondary 6-11
1858	35	0	Sinhala	Buddhists	Male	farmers & feild workers	5-20k	Secondary 6-11
1859	8	0	Sinhala	Buddhists	Female	farmers & feild workers	<5k	Secondary 6-11
1860	5	0	Sinhala	Buddhists	Male	farmers & feild workers	<5k	Secondary 6-11
1861	48	0	Sinhala	Buddhists	Male	farmers & feild workers	5-20k	Secondary 6-11
1862	7	0	Sinhala	Buddhists	Male	farmers & feild workers	5-20k	Primary 1-5
1863	38	0	Sinhala	Buddhists	Male	farmers & feild workers	5-20k	Secondary 6-11
1864	38	0	Sinhala	Buddhists	Female	farmers & feild workers	5-20k	Secondary 6-11
1865	12	0	Sinhala	Buddhists	Female	farmers & feild workers	5-20k	Secondary 6-11
1866	63	0	Sinhala	Buddhists	Female	farmers & feild workers	5-20k	Secondary 6-11
1867	32	0	Sinhala	Buddhists	Male	other	5-20k	Secondary 6-11
1868	18	0	Sinhala	Buddhists	Female	farmers & feild workers	<5k	Secondary 6-11
1869	57	0	Sinhala	Buddhists	Female	other	5-20k	Secondary 6-11
1870	27	0	Sinhala	Buddhists	Female	farmers & feild workers	<5k	Secondary 6-11
1871	37	0	Sinhala	Buddhists	Female	farmers & feild workers	<5k	Secondary 6-11
1872	48	0	Sinhala	Buddhists	Female	farmers & feild workers	<5k	Primary 1-5
1873	28	0	Sinhala	Buddhists	Male	farmers & feild workers	<5k	Primary 1-5
1874	36	0	Sinhala	Buddhists	Male	farmers & feild workers	<5k	Secondary 6-11
1875	19	0	Sinhala	Buddhists	Female	farmers & feild workers	5-20k	Secondary 6-11
1876	30	0	Sinhala	Buddhists	Male	farmers & feild workers	<5k	No-schooling
1877	40	0	Sinhala	Buddhists	Female	farmers & feild workers	<5k	Secondary 6-11
1878	12	0	Sinhala	Buddhists	Male	farmers & feild workers	<5k	Secondary 6-11
1879	38	0	Sinhala	Buddhists	Female	farmers & feild workers	<5k	Secondary 6-11
1880	81	0	Sinhala	Buddhists	Male	farmers & feild workers	<5k	Secondary 6-11
1881	30	0	Sinhala	Buddhists	Female	other	5-20k	Secondary 6-11
1882	39	0	Sinhala	Buddhists	Female	farmers & feild workers	5-20k	Secondary 6-11
1883	40	0	Sinhala	Buddhists	Male	farmers & feild workers	5-20k	Secondary 6-11
1884	20	0	Sinhala	Buddhists	Female	farmers & feild workers	<5k	Secondary 6-11
1885	8	0	Sinhala	Buddhists	Male	farmers & feild workers	20k>	A/L
1886	8	0	Sinhala	Buddhists	Female	farmers & feild workers	20k>	A/L
1887	52	0	Sinhala	Buddhists	Female	farmers & feild workers	5-20k	Secondary 6-11
1888	28	0	Sinhala	Buddhists	Male	farmers & feild workers	5-20k	Secondary 6-11
1889	43	0	Sinhala	Buddhists	Male	farmers & feild workers	<5k	Secondary 6-11
1890	16	0	Sinhala	Buddhists	Male	farmers & feild workers	<5k	Primary 1-5
1891	44	0	Sinhala	Buddhists	Male	farmers & feild workers	5-20k	Primary 1-5
1892	35	0	Sinhala	Buddhists	Female	farmers & feild workers	5-20k	Primary 1-5
1893	15	0	Sinhala	Buddhists	Female	farmers & feild workers	20k>	Secondary 6-11
1894	52	0	Sinhala	Buddhists	Male	farmers & feild workers	<5k	Secondary 6-11
1895	84	0	Sinhala	Buddhists	Male	other	5-20k	Secondary 6-11
1896	19	0	Sinhala	Buddhists	Male	farmers & feild workers	<5k	Secondary 6-11
1897	28	0	Sinhala	Buddhists	Female	other	20k>	A/L
1898	3	0	Sinhala	Buddhists	Female	other	20k>	A/L
1899	43	0	Sinhala	Buddhists	Male	farmers & feild workers	5-20k	Primary 1-5
1900	40	0	Sinhala	Buddhists	Female	farmers & feild workers	5-20k	Primary 1-5
1901	13	0	Sinhala	Buddhists	Female	farmers & feild workers	5-20k	Primary 1-5
1902	47	0	Sinhala	Buddhists	Female	farmers & feild workers	<5k	Primary 1-5
1903	53	0	Sinhala	Buddhists	Female	farmers & feild workers	5-20k	Secondary 6-11
1904	42	0	Sinhala	Buddhists	Male	farmers & feild workers	20k>	Secondary 6-11
1905	41	0	Sinhala	Buddhists	Female	farmers & feild workers	20k>	Secondary 6-11
1906	77	0	Sinhala	Buddhists	Female	farmers & feild workers	5-20k	Primary 1-5
1907	82	0	Sinhala	Buddhists	Male	farmers & feild workers	5-20k	Primary 1-5
1908	40	0	Sinhala	Buddhists	Male	farmers & feild workers	<5k	Primary 1-5
1909	35	0	Sinhala	Buddhists	Female	farmers & feild workers	<5k	Primary 1-5
1910	13	0	Sinhala	Buddhists	Female	farmers & feild workers	<5k	Primary 1-5
1911	9	0	Sinhala	Buddhists	Female	farmers & feild workers	<5k	Primary 1-5
1912	17	0	Sinhala	Buddhists	Male	farmers & feild workers	<5k	Secondary 6-11
1913	49	0	Sinhala	Buddhists	Male	farmers & feild workers	5-20k	Secondary 6-11
1914	43	0	Sinhala	Buddhists	Female	farmers & feild workers	5-20k	Secondary 6-11
1915	74	0	Sinhala	Buddhists	Female	farmers & feild workers	<5k	No-schooling
1916	10	0	Sinhala	Buddhists	Male	farmers & feild workers	20k>	A/L
1917	30	0	Sinhala	Buddhists	Male	farmers & feild workers	5-20k	Primary 1-5
1918	25	0	Sinhala	Buddhists	Male	farmers & feild workers	5-20k	Secondary 6-11
1919	44	0	Sinhala	Buddhists	Male	farmers & feild workers	<5k	Secondary 6-11
1920	9	0	Sinhala	Buddhists	Female	farmers & feild workers	<5k	Secondary 6-11
1921	17	0	Sinhala	Buddhists	Male	farmers & feild workers	20k>	Secondary 6-11
1922	31	0	Sinhala	Buddhists	Male	farmers & feild workers	5-20k	Secondary 6-11
1923	29	0	Sinhala	Buddhists	Male	farmers & feild workers	5-20k	Secondary 6-11
1924	43	0	Sinhala	Buddhists	Male	farmers & feild workers	20k>	A/L
1925	37	0	Sinhala	Buddhists	Female	farmers & feild workers	20k>	A/L
1926	42	0	Sinhala	Buddhists	Male	farmers & feild workers	<5k	Secondary 6-11
1927	36	0	Sinhala	Buddhists	Female	farmers & feild workers	20k>	A/L
1928	18	0	Sinhala	Buddhists	Male	farmers & feild workers	20k>	A/L
1929	51	0	Sinhala	Buddhists	Male	farmers & feild workers	<5k	Primary 1-5
1930	14	0	Sinhala	Buddhists	Male	farmers & feild workers	<5k	Secondary 6-11
1931	38	0	Sinhala	Buddhists	Female	farmers & feild workers	5-20k	A/L
1932	14	0	Sinhala	Buddhists	Female	farmers & feild workers	5-20k	A/L
1933	16	0	Sinhala	Buddhists	Male	farmers & feild workers	<5k	Secondary 6-11
1934	59	0	Sinhala	Buddhists	Male	farmers & feild workers	5-20k	Secondary 6-11
1935	59	0	Sinhala	Buddhists	Male	farmers & feild workers	5-20k	Primary 1-5
1936	53	0	Sinhala	Buddhists	Female	farmers & feild workers	5-20k	Primary 1-5
1937	31	0	Sinhala	Buddhists	Female	farmers & feild workers	5-20k	Primary 1-5
1938	38	0	Sinhala	Buddhists	Female	farmers & feild workers	5-20k	Secondary 6-11
1939	4	0	Sinhala	Buddhists	Male	other	5-20k	Secondary 6-11
1940	49	0	Sinhala	Buddhists	Male	farmers & feild workers	<5k	Secondary 6-11
1941	50	0	Sinhala	Buddhists	Male	farmers & feild workers	5-20k	Secondary 6-11
1942	43	0	Sinhala	Buddhists	Female	farmers & feild workers	<5k	Secondary 6-11
1943	22	0	Sinhala	Buddhists	Male	farmers & feild workers	<5k	Secondary 6-11
1944	66	0	Sinhala	Buddhists	Female	farmers & feild workers	<5k	Secondary 6-11
1945	49	0	Sinhala	Buddhists	Male	farmers & feild workers	20k>	A/L
1946	27	0	Sinhala	Buddhists	Female	farmers & feild workers	5-20k	Secondary 6-11
1947	11	0	Sinhala	Buddhists	Female	farmers & feild workers	5-20k	Secondary 6-11
1948	16	0	Sinhala	Buddhists	Male	farmers & feild workers	5-20k	A/L
1949	41	0	Sinhala	Buddhists	Female	farmers & feild workers	<5k	Secondary 6-11
1950	6	0	Sinhala	Buddhists	Female	farmers & feild workers	5-20k	A/L
1951	4	0	Sinhala	Buddhists	Male	other	20k>	Secondary 6-11
1952	47	0	Sinhala	Buddhists	Male	other	20k>	Secondary 6-11
1953	72	0	Sinhala	Buddhists	Female	farmers & feild workers	5-20k	Secondary 6-11
1954	29	0	Sinhala	Buddhists	Male	other	20k>	A/L
1955	48	0	Sinhala	Buddhists	Female	other	20k>	Secondary 6-11
1956	47	0	Sinhala	Buddhists	Female	other	20k>	Secondary 6-11
1957	54	0	Sinhala	Buddhists	Male	farmers & feild workers	5-20k	Secondary 6-11
1958	14	0	Sinhala	Buddhists	Male	other	20k>	Secondary 6-11
1959	67	0	Sinhala	Buddhists	Female	farmers & feild workers	5-20k	Secondary 6-11
1960	45	0	Sinhala	Buddhists	Female	farmers & feild workers	5-20k	Secondary 6-11
1961	50	0	Sinhala	Buddhists	Male	other	5-20k	Secondary 6-11
1962	47	0	Sinhala	Buddhists	Female	other	5-20k	Secondary 6-11
1963	73	0	Sinhala	Buddhists	Male	farmers & feild workers	<5k	Primary 1-5
1964	66	0	Sinhala	Buddhists	Female	farmers & feild workers	<5k	Primary 1-5
1965	74	0	Sinhala	Buddhists	Male	farmers & feild workers	5-20k	Secondary 6-11
1966	59	0	Sinhala	Buddhists	Female	farmers & feild workers	5-20k	A/L
1967	29	0	Sinhala	Buddhists	Male	farmers & feild workers	5-20k	A/L
1968	26	0	Sinhala	Buddhists	Male	farmers & feild workers	5-20k	A/L
1969	44	0	Sinhala	Buddhists	Male	farmers & feild workers	<5k	Secondary 6-11
1970	40	0	Sinhala	Buddhists	Female	farmers & feild workers	<5k	Secondary 6-11
1971	2	0	Sinhala	Buddhists	Male	farmers & feild workers	<5k	Secondary 6-11
1972	44	0	Sinhala	Buddhists	Male	other	5-20k	Secondary 6-11
1973	44	0	Sinhala	Buddhists	Female	other	5-20k	Secondary 6-11
1974	20	0	Sinhala	Buddhists	Female	other	5-20k	Secondary 6-11
1975	17	0	Sinhala	Buddhists	Female	other	5-20k	Secondary 6-11
1976	27	0	Sinhala	Buddhists	Male	other	5-20k	Secondary 6-11
1977	21	0	Sinhala	Buddhists	Male	other	5-20k	Secondary 6-11
1978	21	0	Sinhala	Buddhists	Female	farmers & feild workers	<5k	Primary 1-5
1979	19	0	Sinhala	Buddhists	Female	farmers & feild workers	<5k	Primary 1-5
1980	43	0	Sinhala	Buddhists	Male	farmers & feild workers	20k>	Primary 1-5
1981	21	0	Sinhala	Buddhists	Female	farmers & feild workers	20k>	Primary 1-5
1982	36	0	Sinhala	Buddhists	Female	other	20k>	A/L
1983	10	0	Sinhala	Buddhists	Female	other	20k>	A/L
1984	8	0	Sinhala	Buddhists	Male	other	20k>	A/L
1985	69	0	Sinhala	Buddhists	Male	farmers & feild workers	5-20k	A/L
1986	63	0	Sinhala	Buddhists	Female	farmers & feild workers	5-20k	A/L
1987	15	0	Sinhala	Buddhists	Male	farmers & feild workers	5-20k	A/L
1988	60	0	Sinhala	Buddhists	Male	other	20k>	Secondary 6-11
1989	58	0	Sinhala	Buddhists	Male	farmers & feild workers	<5k	Primary 1-5
1990	59	0	Sinhala	Buddhists	Female	farmers & feild workers	<5k	Primary 1-5
1991	25	0	Sinhala	Buddhists	Male	other	20k>	Secondary 6-11
1992	42	0	Sinhala	Buddhists	Female	farmers & feild workers	20k>	Secondary 6-11
1993	23	0	Sinhala	Buddhists	Female	farmers & feild workers	20k>	Secondary 6-11
1994	22	0	Sinhala	Buddhists	Male	farmers & feild workers	20k>	Secondary 6-11
1995	50	0	Sinhala	Buddhists	Female	other	5-20k	Secondary 6-11
1996	25	0	Sinhala	Buddhists	Male	other	5-20k	Secondary 6-11
1997	21	0	Sinhala	Buddhists	Male	other	5-20k	Secondary 6-11
1998	57	0	Sinhala	Buddhists	Female	farmers & feild workers	5-20k	Secondary 6-11
1999	45	0	Sinhala	Buddhists	Male	other	20k>	Secondary 6-11
[truncated: 163,656 more rows]
